# Supplementary material for: Rank aggregation of independent genetic screen results highlights new strategies for adoptive cellular transfer therapy of cancer
Source: Front Immunol. 2023 Dec 8;14:1235131. doi: 10.3389/fimmu.2023.1235131 (PMC10748423; doi:10.3389/fimmu.2023.1235131)
Supplement: Supplementary Table 1 — Overlap analysis for all gene candidates including percentage of screens identifying the indicated gene of all screens that tested that gene. [file Table_1.xlsx]

## Sheet: overlap_intratumoralAccumulatio
Gene_Symbol	Zhou2014_anergic	Zhou2014_kinase	Dong2019	LaFleur2019	Ye2019	Rogers2020	Collier2009_oncogenes	countSignificant	numScreensTested	pctScreens
CHORDC1	NA	NA	0.0112911	NA	NA	0.0107076	k+1	2	2	100
D1Ertd622e	NA	NA	0.0108321	NA	NA	0.0130851	k+1	2	2	100
IL1RN	NA	NA	0.0148713	NA	NA	0.0225949	k+1	2	2	100
KDM4C	NA	NA	0.0159728	NA	NA	0.00506343	k+1	2	2	100
PHACTR2	NA	NA	0.0155138	NA	NA	0.0218145	k+1	2	2	100
RBPJ	NA	NA	0.00587506	NA	NA	0.0188563	k+1	2	2	100
SASH1	NA	NA	0.0139992	NA	NA	0.0190741	k+1	2	2	100
WLS	NA	NA	0.00206545	NA	NA	0.0213608	k+1	2	2	100
PENK	k+1	NA	0.00133107	NA	NA	0.0238108	k+1	2	3	66.6667
BLVRB	NA	0.0167046	0.0147336	NA	NA	k+1	k+1	2	3	66.6667
STK17B	NA	0.00911162	k+1	NA	NA	0.0213063	k+1	2	3	66.6667
CDKN2A	NA	0.00607441	k+1	NA	NA	0.0084572	k+1	2	3	66.6667
SH3KBP1	NA	k+1	0.0130353	NA	NA	0.0118147	k+1	2	3	66.6667
STK39	NA	k+1	0.0042227	NA	NA	0.0223226	k+1	2	3	66.6667
ABCA1	NA	NA	k+1	NA	0.0325694	0.00840275	k+1	2	3	66.6667
Ank2	NA	NA	k+1	NA	0.0301568	0.00529936	k+1	2	3	66.6667
B3GALT1	NA	NA	k+1	NA	0.0392039	0.00711421	k+1	2	3	66.6667
CDH11	NA	NA	k+1	NA	0.0162847	0.0241919	k+1	2	3	66.6667
ICAM1	NA	NA	0.00619636	NA	0.0416164	k+1	k+1	2	3	66.6667
LPAR1	NA	NA	k+1	NA	0.0289505	0.00862053	k+1	2	3	66.6667
Pde4d	NA	NA	0.0120714	NA	k+1	0.000943722	k+1	2	3	66.6667
PLXDC2	NA	NA	k+1	NA	0.0452352	0.00715051	k+1	2	3	66.6667
TNFRSF18	NA	NA	0.00835361	NA	0.00301568	k+1	k+1	2	3	66.6667
DGKZ	0.00371747	NA	0.00761922	k+1	NA	k+1	k+1	2	4	50
SOCS3	0.0446097	NA	0.00651765	k+1	NA	k+1	k+1	2	4	50
CNTN3	NA	k+1	k+1	NA	0.0361882	0.00684198	k+1	2	4	50
LAG3	k+1	NA	0.000229495	k+1	0.00542823	k+1	k+1	2	5	40
Pdz1ip1	0.0520446	NA	NA	NA	NA	NA	NA	1	1	100
Nuak	NA	0.0121488	NA	NA	NA	NA	NA	1	1	100
BC021614	NA	NA	0.00454399	NA	NA	NA	NA	1	1	100
H2afz	NA	NA	0.00729793	NA	NA	NA	NA	1	1	100
Hist1h4i	NA	NA	0.0146418	NA	NA	NA	NA	1	1	100
Tceb2	NA	NA	0.0106486	NA	NA	NA	NA	1	1	100
Gm42418	NA	NA	0.00105568	NA	NA	NA	NA	1	1	100
AY036118	NA	NA	0.00385551	NA	NA	NA	NA	1	1	100
Gm26825	NA	NA	0.00738973	NA	NA	NA	NA	1	1	100
44081	NA	NA	0.0123468	NA	NA	NA	NA	1	1	100
AC153863.2	NA	NA	NA	NA	NA	0.000834831	NA	1	1	100
CT010451.1	NA	NA	NA	NA	NA	0.00125225	NA	1	1	100
43160	NA	NA	NA	NA	NA	0.00194189	NA	1	1	100
AL928588.1	NA	NA	NA	NA	NA	0.00328488	NA	1	1	100
AC034099.1	NA	NA	NA	NA	NA	0.0042286	NA	1	1	100
AC068905.1	NA	NA	NA	NA	NA	0.00442823	NA	1	1	100
AL603630.1	NA	NA	NA	NA	NA	0.00451897	NA	1	1	100
AC165249.2	NA	NA	NA	NA	NA	0.00484565	NA	1	1	100
AC158622.1	NA	NA	NA	NA	NA	0.00490009	NA	1	1	100
AC102350.1	NA	NA	NA	NA	NA	0.00633382	NA	1	1	100
CT025751.2	NA	NA	NA	NA	NA	0.00716865	NA	1	1	100
AC167250.1	NA	NA	NA	NA	NA	0.00854794	NA	1	1	100
AC154630.1	NA	NA	NA	NA	NA	0.00885646	NA	1	1	100
AC154699.1	NA	NA	NA	NA	NA	0.00911054	NA	1	1	100
CT009696.2	NA	NA	NA	NA	NA	0.00918314	NA	1	1	100
AC160016.1	NA	NA	NA	NA	NA	0.00987278	NA	1	1	100
AC159896.1	NA	NA	NA	NA	NA	0.00999982	NA	1	1	100
AC073945.2	NA	NA	NA	NA	NA	0.010145	NA	1	1	100
CAAA01090811.1	NA	NA	NA	NA	NA	0.0106169	NA	1	1	100
CT030722.2	NA	NA	NA	NA	NA	0.0113428	NA	1	1	100
AC069563.1	NA	NA	NA	NA	NA	0.0122139	NA	1	1	100
AC069561.4	NA	NA	NA	NA	NA	0.0123228	NA	1	1	100
AC153521.1	NA	NA	NA	NA	NA	0.0130669	NA	1	1	100
AC162931.2	NA	NA	NA	NA	NA	0.0133573	NA	1	1	100
AC073947.1	NA	NA	NA	NA	NA	0.0135025	NA	1	1	100
AC161256.1	NA	NA	NA	NA	NA	0.0137747	NA	1	1	100
AC113082.2	NA	NA	NA	NA	NA	0.0138654	NA	1	1	100
AC158606.2	NA	NA	NA	NA	NA	0.0139925	NA	1	1	100
AC079245.2	NA	NA	NA	NA	NA	0.0145006	NA	1	1	100
CT010450.1	NA	NA	NA	NA	NA	0.0146458	NA	1	1	100
AC162931.1	NA	NA	NA	NA	NA	0.015281	NA	1	1	100
AC073947.4	NA	NA	NA	NA	NA	0.0167692	NA	1	1	100
AC160337.1	NA	NA	NA	NA	NA	0.0175314	NA	1	1	100
AC123708.1	NA	NA	NA	NA	NA	0.0178763	NA	1	1	100
AC100406.3	NA	NA	NA	NA	NA	0.0182574	NA	1	1	100
CT025680.3	NA	NA	NA	NA	NA	0.0191648	NA	1	1	100
AC073945.3	NA	NA	NA	NA	NA	0.0204715	NA	1	1	100
AC116589.5	NA	NA	NA	NA	NA	0.0212519	NA	1	1	100
AC155921.1	NA	NA	NA	NA	NA	0.0216874	NA	1	1	100
AC160114.3	NA	NA	NA	NA	NA	0.0217782	NA	1	1	100
AC164161.3	NA	NA	NA	NA	NA	0.0220686	NA	1	1	100
AC103936.1	NA	NA	NA	NA	NA	0.0223952	NA	1	1	100
AC160403.2	NA	NA	NA	NA	NA	0.0242645	NA	1	1	100
Rpl5-ps1	NA	NA	NA	NA	NA	0.0125769	k+1	1	1	100
Defb44-ps	NA	NA	NA	NA	NA	0.0165696	k+1	1	1	100
Tubb4b-ps2	NA	NA	NA	NA	NA	0.0117602	k+1	1	1	100
ADGRB3	NA	NA	NA	NA	NA	0.00480935	k+1	1	1	100
4931428L18Rik	NA	NA	NA	NA	NA	0.0154988	k+1	1	1	100
Psmb6-ps2	NA	NA	NA	NA	NA	0.0189107	k+1	1	1	100
EPB41L5	NA	NA	NA	NA	NA	0.00112521	k+1	1	1	100
OR10J1	NA	NA	NA	NA	NA	0.023466	k+1	1	1	100
MALRD1	NA	NA	NA	NA	NA	0.00816682	k+1	1	1	100
MAP3K20	NA	NA	NA	NA	NA	0.0162792	k+1	1	1	100
Olfr1146-ps1	NA	NA	NA	NA	NA	0.0244642	k+1	1	1	100
DCDC5	NA	NA	NA	NA	NA	0.00642457	k+1	1	1	100
Cfap61	NA	NA	NA	NA	NA	0.0110887	k+1	1	1	100
NAALADL2	NA	NA	NA	NA	NA	0.00279487	k+1	1	1	100
WDR49	NA	NA	NA	NA	NA	0.0236293	k+1	1	1	100
CNBD1	NA	NA	NA	NA	NA	0.0150088	k+1	1	1	100
Bhmt-ps1	NA	NA	NA	NA	NA	0.0160251	k+1	1	1	100
Rpl23a-ps6	NA	NA	NA	NA	NA	0.00756792	k+1	1	1	100
TOPORSLP	NA	NA	NA	NA	NA	0.00702347	k+1	1	1	100
Cct3-ps1	NA	NA	NA	NA	NA	0.00508158	k+1	1	1	100
Olfr271-ps1	NA	NA	NA	NA	NA	0.0171322	k+1	1	1	100
Tpt1-ps2	NA	NA	NA	NA	NA	0.018094	k+1	1	1	100
EPB41L4B	NA	NA	NA	NA	NA	0.0136114	k+1	1	1	100
Mup-ps2	NA	NA	NA	NA	NA	0.00900165	k+1	1	1	100
Mup-ps4	NA	NA	NA	NA	NA	0.00909239	k+1	1	1	100
Mup-ps13	NA	NA	NA	NA	NA	0.0195459	k+1	1	1	100
Mup-ps17	NA	NA	NA	NA	NA	0.0143555	k+1	1	1	100
Mup-ps18	NA	NA	NA	NA	NA	0.00324858	k+1	1	1	100
TMEM268	NA	NA	NA	NA	NA	0.0149907	k+1	1	1	100
Hmgb1-rs18	NA	NA	NA	NA	NA	0.00406526	k+1	1	1	100
Rps18-ps1	NA	NA	NA	NA	NA	0.00141558	k+1	1	1	100
Hspe1-ps6	NA	NA	NA	NA	NA	0.00954611	k+1	1	1	100
Cyp2j7-ps3	NA	NA	NA	NA	NA	0.0220867	k+1	1	1	100
Cyp2j7	NA	NA	NA	NA	NA	0.0124499	k+1	1	1	100
Cyp2j15-ps	NA	NA	NA	NA	NA	0.0078583	k+1	1	1	100
Cyp2j14-ps	NA	NA	NA	NA	NA	0.0194915	k+1	1	1	100
Ccdc50-ps	NA	NA	NA	NA	NA	0.00564418	k+1	1	1	100
Hspd1-ps4	NA	NA	NA	NA	NA	0.0116332	k+1	1	1	100
Cyp4a30b	NA	NA	NA	NA	NA	0.0202537	k+1	1	1	100
CFAP57	NA	NA	NA	NA	NA	0.0150995	k+1	1	1	100
Zfp980	NA	NA	NA	NA	NA	0.00466416	k+1	1	1	100
Zfp992	NA	NA	NA	NA	NA	0.00219597	k+1	1	1	100
Zfp981	NA	NA	NA	NA	NA	0.00117965	k+1	1	1	100
Zfp993	NA	NA	NA	NA	NA	0.0042649	k+1	1	1	100
Vmn2r-ps18	NA	NA	NA	NA	NA	0.0048638	k+1	1	1	100
Zfp991	NA	NA	NA	NA	NA	0.00310339	k+1	1	1	100
Zfp988	NA	NA	NA	NA	NA	0.0023593	k+1	1	1	100
Zfp978	NA	NA	NA	NA	NA	0.0101087	k+1	1	1	100
Zfp982	NA	NA	NA	NA	NA	0.000762237	k+1	1	1	100
Vmn2r-ps20	NA	NA	NA	NA	NA	0.000980019	k+1	1	1	100
Zfp985	NA	NA	NA	NA	NA	0.00181485	k+1	1	1	100
Zfp979	NA	NA	NA	NA	NA	0.00382933	k+1	1	1	100
Zfp984	NA	NA	NA	NA	NA	0.00128854	k+1	1	1	100
ADGRL3	NA	NA	NA	NA	NA	0.00196004	k+1	1	1	100
Igkv14-111	NA	NA	NA	NA	NA	0.0159162	k+1	1	1	100
Rpl17-ps10	NA	NA	NA	NA	NA	0.0129036	k+1	1	1	100
Olfr581-ps1	NA	NA	NA	NA	NA	0.0126676	k+1	1	1	100
Olfr636-ps1	NA	NA	NA	NA	NA	0.0169144	k+1	1	1	100
Rpl31-ps23	NA	NA	NA	NA	NA	0.00980019	k+1	1	1	100
LARGE1	NA	NA	NA	NA	NA	0.00660605	k+1	1	1	100
CCDC7	NA	NA	NA	NA	NA	0.0110706	k+1	1	1	100
Olfr369-ps1	NA	NA	NA	NA	NA	0.000798534	k+1	1	1	100
CEP126	NA	NA	NA	NA	NA	0.0234297	k+1	1	1	100
Kdm4dl	NA	NA	NA	NA	NA	0.0242827	k+1	1	1	100
Olfr839-ps1	NA	NA	NA	NA	NA	0.0179852	k+1	1	1	100
Olfr856-ps1	NA	NA	NA	NA	NA	0.0220323	k+1	1	1	100
Olfr861-ps1	NA	NA	NA	NA	NA	0.0084209	k+1	1	1	100
PATE1	NA	NA	NA	NA	NA	0.00488194	k+1	1	1	100
Tpt1-ps5	NA	NA	NA	NA	NA	0.0129217	k+1	1	1	100
Olfr886-ps1	NA	NA	NA	NA	NA	0.00509973	k+1	1	1	100
Olfr892-ps1	NA	NA	NA	NA	NA	0.00444638	k+1	1	1	100
ICE2	NA	NA	NA	NA	NA	0.00903795	k+1	1	1	100
Nr1h2-ps	NA	NA	NA	NA	NA	0.0231212	k+1	1	1	100
Speer5-ps1	NA	NA	NA	NA	NA	0.00584381	k+1	1	1	100
Rpl48-ps1	NA	NA	NA	NA	NA	0.000145188	k+1	1	1	100
Fau-ps2	NA	NA	NA	NA	NA	0.00952796	k+1	1	1	100
5730522E02Rik	NA	NA	NA	NA	NA	0.00332117	k+1	1	1	100
Olfr1375	NA	NA	NA	NA	NA	0.0241556	k+1	1	1	100
Serpina3e-ps	NA	NA	NA	NA	NA	0.0141377	k+1	1	1	100
Ighv1-16	NA	NA	NA	NA	NA	0.0124136	k+1	1	1	100
SUGCT	NA	NA	NA	NA	NA	0.00304895	k+1	1	1	100
ANKRD31	NA	NA	NA	NA	NA	0.0199089	k+1	1	1	100
Rpl31-ps13	NA	NA	NA	NA	NA	0.0210885	k+1	1	1	100
CARMIL3	NA	NA	NA	NA	NA	0.00653346	k+1	1	1	100
AFDN	NA	NA	NA	NA	NA	0.0189289	k+1	1	1	100
Olfr1478-ps1	NA	NA	NA	NA	NA	0.017477	k+1	1	1	100
Lipo3	NA	NA	NA	NA	NA	0.0176766	k+1	1	1	100
Cldn34d	NA	NA	NA	NA	NA	0.00600715	k+1	1	1	100
1110037F02Rik	NA	NA	k+1	NA	NA	0.00802163	NA	1	2	50
1190002N15Rik	NA	NA	k+1	NA	NA	0.0185478	NA	1	2	50
1500015O10Rik	NA	NA	k+1	NA	NA	0.0175496	NA	1	2	50
1700007B14Rik	NA	NA	k+1	NA	NA	0.00607974	NA	1	2	50
1700024P16Rik	NA	NA	k+1	NA	NA	0.00172411	NA	1	2	50
1700080E11Rik	NA	NA	k+1	NA	NA	0.00582567	NA	1	2	50
1700112E06Rik	NA	NA	k+1	NA	NA	0.00226856	NA	1	2	50
2010111I01Rik	NA	NA	k+1	NA	NA	0.0153355	NA	1	2	50
7420461P10Rik	NA	NA	k+1	NA	NA	0.00313969	NA	1	2	50
9130011E15Rik	NA	NA	k+1	NA	NA	0.0168781	NA	1	2	50
AI464131	NA	NA	k+1	NA	NA	0.0191467	NA	1	2	50
Aaed1	NA	NA	k+1	NA	NA	0.0203445	NA	1	2	50
Bre	NA	NA	k+1	NA	NA	0.00823941	NA	1	2	50
C77370	NA	NA	k+1	NA	NA	0.017604	NA	1	2	50
Carkd	NA	NA	k+1	NA	0.0271411	NA	NA	1	2	50
Ccdc94	NA	NA	k+1	NA	NA	0.0178581	NA	1	2	50
D730048I06Rik	NA	NA	k+1	NA	NA	0.019673	NA	1	2	50
Dopey1	NA	NA	k+1	NA	NA	0.00384748	NA	1	2	50
Fam19a1	NA	NA	k+1	NA	NA	0.00317599	NA	1	2	50
Fam19a2	NA	NA	k+1	NA	NA	0.0117058	NA	1	2	50
Fam19a4	NA	NA	k+1	NA	NA	0.0223589	NA	1	2	50
Fam69a	NA	NA	k+1	NA	NA	0.000399267	NA	1	2	50
Hist1h1c	NA	NA	0.000504888	NA	k+1	NA	NA	1	2	50
Hist1h1d	NA	NA	0.00752742	NA	k+1	NA	NA	1	2	50
Iqcf3	NA	NA	k+1	NA	NA	0.0187292	NA	1	2	50
Ispd	NA	NA	k+1	NA	NA	0.0140106	NA	1	2	50
Mtss1l	NA	NA	k+1	NA	NA	0.0132665	NA	1	2	50
Park2	NA	NA	k+1	NA	NA	0.00197819	NA	1	2	50
Wbscr27	NA	NA	k+1	NA	NA	0.00221412	NA	1	2	50
Zcchc16	NA	NA	k+1	NA	NA	0.00682383	NA	1	2	50
0610009B22Rik	NA	NA	0.00881259	NA	NA	k+1	k+1	1	2	50
1110065P20Rik	NA	NA	k+1	NA	NA	0.0096187	k+1	1	2	50
C19orf81	NA	NA	k+1	NA	NA	0.0148273	k+1	1	2	50
C1orf158	NA	NA	k+1	NA	NA	0.0224315	k+1	1	2	50
C11orf94	NA	NA	k+1	NA	NA	0.0217056	k+1	1	2	50
1700057G04Rik	NA	NA	k+1	NA	NA	0.0201267	k+1	1	2	50
2010109A12Rik	NA	NA	k+1	NA	NA	0.0208889	k+1	1	2	50
KIAA0825	NA	NA	k+1	NA	NA	0.00876572	k+1	1	2	50
2310002L09Rik	NA	NA	k+1	NA	NA	0.00105261	k+1	1	2	50
4930452B06Rik	NA	NA	k+1	NA	NA	0.0209252	k+1	1	2	50
KIAA0040	NA	NA	0.00904209	NA	NA	k+1	k+1	1	2	50
4931408C20Rik	NA	NA	k+1	NA	NA	0.00205078	k+1	1	2	50
KIAA1109	NA	NA	k+1	NA	NA	0.0223771	k+1	1	2	50
C9orf43	NA	NA	k+1	NA	NA	0.0210522	k+1	1	2	50
A1BG	NA	NA	k+1	NA	NA	0.0196911	k+1	1	2	50
A4GNT	NA	NA	k+1	NA	NA	0.0230486	k+1	1	2	50
A530032D15Rik	NA	NA	k+1	NA	NA	0.000417415	k+1	1	2	50
C15orf48	NA	NA	0.000917979	NA	NA	k+1	k+1	1	2	50
C11orf87	NA	NA	k+1	NA	NA	0.00368414	k+1	1	2	50
KIAA1328	NA	NA	k+1	NA	NA	0.0155896	k+1	1	2	50
ABCA13	NA	NA	k+1	NA	NA	0.017114	k+1	1	2	50
ABCB9	NA	NA	0.00335062	NA	NA	k+1	k+1	1	2	50
Acnat2	NA	NA	k+1	NA	NA	0.0103083	k+1	1	2	50
ACOXL	NA	NA	k+1	NA	NA	0.0112702	k+1	1	2	50
ACSS3	NA	NA	k+1	NA	NA	0.00950981	k+1	1	2	50
ACTN2	NA	NA	k+1	NA	NA	0.0219052	k+1	1	2	50
ADAMTS17	NA	NA	k+1	NA	NA	0.0153899	k+1	1	2	50
ADAMTS2	NA	NA	k+1	NA	NA	0.0217419	k+1	1	2	50
ADAMTS6	NA	NA	k+1	NA	NA	0.0243916	k+1	1	2	50
ADAMTSL3	NA	NA	k+1	NA	NA	0.000508158	k+1	1	2	50
ADARB2	NA	NA	k+1	NA	NA	0.00836645	k+1	1	2	50
ADCY8	NA	NA	k+1	NA	NA	0.0168055	k+1	1	2	50
AFF2	NA	NA	k+1	NA	NA	0.0036297	k+1	1	2	50
AGBL1	NA	NA	k+1	NA	NA	0.00168781	k+1	1	2	50
AGBL4	NA	NA	k+1	NA	NA	0.00569863	k+1	1	2	50
AGFG1	NA	NA	k+1	NA	NA	0.00860238	k+1	1	2	50
AGMO	NA	NA	k+1	NA	NA	0.0175133	k+1	1	2	50
AGO1	NA	NA	k+1	NA	NA	0.0159888	k+1	1	2	50
AHCY	NA	NA	k+1	NA	NA	0.000254079	k+1	1	2	50
AIG1	NA	NA	k+1	NA	NA	0.0144099	k+1	1	2	50
AKAP13	NA	NA	k+1	NA	NA	0.0192918	k+1	1	2	50
AKIRIN2	NA	NA	k+1	NA	NA	0.00869313	k+1	1	2	50
ALAD	NA	NA	k+1	NA	NA	0.00234116	k+1	1	2	50
Aldoart1	NA	NA	k+1	NA	NA	0.000653346	k+1	1	2	50
ALDOA	NA	NA	0.00605866	NA	NA	k+1	k+1	1	2	50
ALG6	NA	NA	k+1	NA	NA	0.0103809	k+1	1	2	50
ANKRD28	NA	NA	k+1	NA	NA	0.0209978	k+1	1	2	50
ANKS1B	NA	NA	k+1	NA	NA	0.00137929	k+1	1	2	50
ANO2	NA	NA	k+1	NA	NA	0.0108165	k+1	1	2	50
ANO3	NA	NA	k+1	NA	NA	0.0136658	k+1	1	2	50
ANO4	NA	NA	k+1	NA	NA	0.0100361	k+1	1	2	50
APBA1	NA	NA	k+1	NA	NA	0.0237382	k+1	1	2	50
APBA2	NA	NA	k+1	NA	NA	0.0164788	k+1	1	2	50
APBB2	NA	NA	k+1	NA	NA	0.0220504	k+1	1	2	50
AQP7	NA	NA	k+1	NA	NA	0.0113791	k+1	1	2	50
ARAP2	NA	NA	0.0117042	NA	NA	k+1	k+1	1	2	50
ARFGAP2	NA	NA	k+1	NA	NA	0.00504528	k+1	1	2	50
ARG2	NA	NA	k+1	NA	NA	0.00686013	k+1	1	2	50
ARHGAP10	NA	NA	k+1	NA	NA	0.0115424	k+1	1	2	50
ARHGAP39	NA	NA	0.0085831	NA	NA	k+1	k+1	1	2	50
ARHGAP6	NA	NA	k+1	NA	NA	0.00985463	k+1	1	2	50
ARHGDIG	NA	NA	k+1	NA	NA	0.000217782	k+1	1	2	50
ARHGEF10L	NA	NA	k+1	NA	NA	0.00856609	k+1	1	2	50
ARL15	NA	NA	k+1	NA	NA	0.00753162	k+1	1	2	50
ARL4C	NA	NA	0.00146877	NA	NA	k+1	k+1	1	2	50
ARL5A	NA	NA	0.00734383	NA	NA	k+1	k+1	1	2	50
ARPC5	NA	NA	k+1	NA	NA	0.024083	k+1	1	2	50
AR	NA	NA	k+1	NA	NA	0.0171503	k+1	1	2	50
ASAP1	NA	NA	k+1	NA	NA	0.0156984	k+1	1	2	50
ASB18	NA	NA	k+1	NA	NA	0.0119417	k+1	1	2	50
ASB3	NA	NA	k+1	NA	NA	0.0139562	k+1	1	2	50
ASCC3	NA	NA	k+1	NA	NA	0.00941907	k+1	1	2	50
ASIC2	NA	NA	k+1	NA	NA	0.0024319	k+1	1	2	50
ATF3	NA	NA	0.015881	NA	NA	k+1	k+1	1	2	50
ATG4C	NA	NA	k+1	NA	NA	0.0231938	k+1	1	2	50
ATP11C	NA	NA	k+1	NA	NA	0.00455527	k+1	1	2	50
ATP5PO	NA	NA	k+1	NA	NA	0.015027	k+1	1	2	50
ATP6V0A2	NA	NA	0.0145041	NA	NA	k+1	k+1	1	2	50
ATP6V1E1	NA	NA	k+1	NA	NA	0.00150632	k+1	1	2	50
ATP6V1G1	NA	NA	0.00656355	NA	NA	k+1	k+1	1	2	50
ATRNL1	NA	NA	k+1	NA	NA	0.003666	k+1	1	2	50
AUTS2	NA	NA	k+1	NA	NA	0.00297635	k+1	1	2	50
B3GAT1	NA	NA	k+1	NA	NA	0.00522677	k+1	1	2	50
B9D1	NA	NA	k+1	NA	NA	0.0126313	k+1	1	2	50
C1orf54	NA	NA	0.0122091	NA	NA	k+1	k+1	1	2	50
BC052040	NA	NA	k+1	NA	NA	0.00713236	k+1	1	2	50
BAAT	NA	NA	k+1	NA	NA	0.00288561	k+1	1	2	50
BANK1	NA	NA	k+1	NA	NA	0.0121413	k+1	1	2	50
BAZ2B	NA	NA	k+1	NA	NA	0.0147184	k+1	1	2	50
BCAS3	NA	NA	k+1	NA	NA	0.0054627	k+1	1	2	50
BCKDHB	NA	NA	k+1	NA	NA	0.00813052	k+1	1	2	50
BCL2L1	NA	NA	0.00371781	NA	NA	k+1	k+1	1	2	50
BEST1	NA	NA	k+1	NA	NA	0.016497	k+1	1	2	50
BLOC1S4	NA	NA	k+1	NA	NA	0.00960055	k+1	1	2	50
BNIP3	NA	NA	0.0154679	NA	NA	k+1	k+1	1	2	50
BRI3	NA	NA	k+1	NA	NA	0.0235567	k+1	1	2	50
BRINP1	NA	NA	k+1	NA	NA	0.00274042	k+1	1	2	50
BRIP1	NA	NA	k+1	NA	NA	0.0220141	k+1	1	2	50
BRWD3	NA	NA	k+1	NA	NA	0.024446	k+1	1	2	50
BTBD3	NA	NA	k+1	NA	NA	0.012105	k+1	1	2	50
BTBD9	NA	NA	k+1	NA	NA	0.0135932	k+1	1	2	50
BTG1	NA	NA	0.00927158	NA	NA	k+1	k+1	1	2	50
BTRC	NA	NA	k+1	NA	NA	0.0164244	k+1	1	2	50
C130026I21Rik	NA	NA	k+1	NA	NA	0.00203263	k+1	1	2	50
C8A	NA	NA	k+1	NA	NA	0.00343006	k+1	1	2	50
C8B	NA	NA	k+1	NA	NA	0.00774941	k+1	1	2	50
C1orf94	NA	NA	k+1	NA	NA	0.00259523	k+1	1	2	50
CAB39	NA	NA	0.00720613	NA	NA	k+1	k+1	1	2	50
CACNA1D	NA	NA	k+1	NA	NA	0.00765866	k+1	1	2	50
CACNA2D3	NA	NA	k+1	NA	NA	0.00352081	k+1	1	2	50
CACNB2	NA	NA	k+1	NA	NA	0.016007	k+1	1	2	50
CADPS2	NA	NA	k+1	NA	NA	0.0072231	k+1	1	2	50
CADPS	NA	NA	k+1	NA	NA	0.0229941	k+1	1	2	50
CAMKMT	NA	NA	k+1	NA	NA	0.00709606	k+1	1	2	50
CAPG	NA	NA	0.00087208	NA	NA	k+1	k+1	1	2	50
CA10	NA	NA	k+1	NA	NA	0.0201085	k+1	1	2	50
CATSPERB	NA	NA	k+1	NA	NA	0.0126495	k+1	1	2	50
CBFB	NA	NA	0.0152843	NA	NA	k+1	k+1	1	2	50
CCDC141	NA	NA	k+1	NA	NA	0.0205441	k+1	1	2	50
CCDC178	NA	NA	k+1	NA	NA	0.0152084	k+1	1	2	50
CCDC17	NA	NA	k+1	NA	NA	0.0186204	k+1	1	2	50
CCDC27	NA	NA	k+1	NA	NA	0.00344821	k+1	1	2	50
CCL5	NA	NA	0.0101896	NA	NA	k+1	k+1	1	2	50
CCNC	NA	NA	k+1	NA	NA	0.00969129	k+1	1	2	50
CCSER1	NA	NA	k+1	NA	NA	0.00072594	k+1	1	2	50
CCT4	NA	NA	0.0113829	NA	NA	k+1	k+1	1	2	50
CD207	NA	NA	k+1	NA	NA	0.000381118	k+1	1	2	50
CD7	NA	NA	0.00270804	NA	NA	k+1	k+1	1	2	50
CDAN1	NA	NA	k+1	NA	NA	0.0186748	k+1	1	2	50
CDCA8	NA	NA	k+1	NA	NA	0.0221049	k+1	1	2	50
CDH18	NA	NA	k+1	NA	NA	0.00214152	k+1	1	2	50
CDH19	NA	NA	k+1	NA	NA	0.00883832	k+1	1	2	50
CDH8	NA	NA	k+1	NA	NA	0.0106532	k+1	1	2	50
CDK14	NA	NA	k+1	NA	NA	0.00491824	k+1	1	2	50
CDK2AP2	NA	NA	0.0103273	NA	NA	k+1	k+1	1	2	50
CDK5RAP2	NA	NA	k+1	NA	NA	0.00640642	k+1	1	2	50
CDKAL1	NA	NA	k+1	NA	NA	0.00916499	k+1	1	2	50
CDS2	NA	NA	k+1	NA	NA	0.0203626	k+1	1	2	50
CELA2A	NA	NA	k+1	NA	NA	0.0212882	k+1	1	2	50
CELF2	NA	NA	k+1	NA	NA	0.00210522	k+1	1	2	50
CENPP	NA	NA	k+1	NA	NA	0.0103991	k+1	1	2	50
CEP112	NA	NA	k+1	NA	NA	0.00780385	k+1	1	2	50
CEP128	NA	NA	k+1	NA	NA	0.0180577	k+1	1	2	50
CEP41	NA	NA	0.0126222	NA	NA	k+1	k+1	1	2	50
CERS4	NA	NA	0.00183596	NA	NA	k+1	k+1	1	2	50
CERS6	NA	NA	k+1	NA	NA	0.0145914	k+1	1	2	50
CHAF1B	NA	NA	0.0100978	NA	NA	k+1	k+1	1	2	50
CHCHD10	NA	NA	0.000780282	NA	NA	k+1	k+1	1	2	50
CHCHD6	NA	NA	k+1	NA	NA	0.0165151	k+1	1	2	50
CHD3	NA	NA	0.0110157	NA	NA	k+1	k+1	1	2	50
CHD9	NA	NA	k+1	NA	NA	0.0178037	k+1	1	2	50
CHM	NA	NA	k+1	NA	NA	0.0167329	k+1	1	2	50
CHN2	NA	NA	k+1	NA	NA	0.0142103	k+1	1	2	50
CHRM3	NA	NA	k+1	NA	NA	0.00578937	k+1	1	2	50
CHST9	NA	NA	k+1	NA	NA	0.00925573	k+1	1	2	50
CHSY3	NA	NA	k+1	NA	NA	0.016987	k+1	1	2	50
CIAPIN1	NA	NA	0.00784872	NA	NA	k+1	k+1	1	2	50
CIRBP	NA	NA	0.00615046	NA	NA	k+1	k+1	1	2	50
CLEC4D	NA	NA	0.0120255	NA	NA	k+1	k+1	1	2	50
CLEC4E	NA	NA	0.0085372	NA	NA	k+1	k+1	1	2	50
CLYBL	NA	NA	k+1	NA	NA	0.0186022	k+1	1	2	50
CMSS1	NA	NA	k+1	NA	NA	0.0122321	k+1	1	2	50
CMTM7	NA	NA	0.00660945	NA	NA	k+1	k+1	1	2	50
CNGB3	NA	NA	k+1	NA	NA	0.00931018	k+1	1	2	50
CNN2	NA	NA	k+1	NA	NA	0.0146277	k+1	1	2	50
CNTLN	NA	NA	k+1	NA	NA	0.00914684	k+1	1	2	50
CNTN5	NA	NA	k+1	NA	NA	0.00397452	k+1	1	2	50
CNTNAP5	NA	NA	k+1	NA	NA	0.0135388	k+1	1	2	50
Cntnap5c	NA	NA	k+1	NA	NA	0.00346636	k+1	1	2	50
COL15A1	NA	NA	k+1	NA	NA	0.0147366	k+1	1	2	50
COL24A1	NA	NA	k+1	NA	NA	0.0131395	k+1	1	2	50
COL25A1	NA	NA	k+1	NA	NA	0.0116695	k+1	1	2	50
COL4A6	NA	NA	k+1	NA	NA	0.0100906	k+1	1	2	50
COPS3	NA	NA	0.011337	NA	NA	k+1	k+1	1	2	50
COX5A	NA	NA	0.0117501	NA	NA	k+1	k+1	1	2	50
CPA5	NA	NA	k+1	NA	NA	0.00575307	k+1	1	2	50
CPED1	NA	NA	k+1	NA	NA	0.0133391	k+1	1	2	50
CPQ	NA	NA	k+1	NA	NA	0.00738644	k+1	1	2	50
CPS1	NA	NA	k+1	NA	NA	0.0233934	k+1	1	2	50
CREB5	NA	NA	k+1	NA	NA	0.0120324	k+1	1	2	50
CRISPLD1	NA	NA	k+1	NA	NA	0.0177311	k+1	1	2	50
CRYZL1	NA	NA	0.00986827	NA	NA	k+1	k+1	1	2	50
CSGALNACT1	NA	NA	k+1	NA	NA	0.0125588	k+1	1	2	50
CSMD2	NA	NA	k+1	NA	NA	0.00553529	k+1	1	2	50
CTNNA1	NA	NA	k+1	NA	NA	0.0188018	k+1	1	2	50
CTNNA3	NA	NA	k+1	NA	NA	0.000562603	k+1	1	2	50
CTRC	NA	NA	k+1	NA	NA	0.00580752	k+1	1	2	50
CWC27	NA	NA	k+1	NA	NA	0.0201448	k+1	1	2	50
CXCL2	NA	NA	0.0084454	NA	NA	k+1	k+1	1	2	50
CXCL3	NA	NA	0.00982237	NA	NA	k+1	k+1	1	2	50
Cxcl3	NA	NA	0.00633405	NA	NA	k+1	k+1	1	2	50
CYB5R4	NA	NA	k+1	NA	NA	0.0123954	k+1	1	2	50
CYBA	NA	NA	0.0156974	NA	NA	k+1	k+1	1	2	50
CYLC2	NA	NA	k+1	NA	NA	0.00863868	k+1	1	2	50
CYP2B6	NA	NA	k+1	NA	NA	0.0181303	k+1	1	2	50
Cyp2j12	NA	NA	k+1	NA	NA	0.0162429	k+1	1	2	50
Cyp2j13	NA	NA	k+1	NA	NA	0.00134299	k+1	1	2	50
CYP2J2	NA	NA	k+1	NA	NA	0.013448	k+1	1	2	50
Cyp2j9	NA	NA	k+1	NA	NA	0.0041923	k+1	1	2	50
CYP4A11	NA	NA	k+1	NA	NA	0.0141921	k+1	1	2	50
CYP4A22	NA	NA	k+1	NA	NA	0.00515417	k+1	1	2	50
CYP4B1	NA	NA	k+1	NA	NA	0.0137203	k+1	1	2	50
C12orf45	NA	NA	k+1	NA	NA	0.0237745	k+1	1	2	50
KATNIP	NA	NA	k+1	NA	NA	0.0208526	k+1	1	2	50
C2orf80	NA	NA	k+1	NA	NA	0.0160977	k+1	1	2	50
DACH1	NA	NA	k+1	NA	NA	0.00430119	k+1	1	2	50
DACH2	NA	NA	k+1	NA	NA	0.00252264	k+1	1	2	50
DBNL	NA	NA	k+1	NA	NA	0.00990908	k+1	1	2	50
DCAF10	NA	NA	k+1	NA	NA	0.0194189	k+1	1	2	50
DCAF12	NA	NA	k+1	NA	NA	0.0130125	k+1	1	2	50
DCUN1D3	NA	NA	0.0153302	NA	NA	k+1	k+1	1	2	50
DDI2	NA	NA	k+1	NA	NA	0.0194552	k+1	1	2	50
DDOST	NA	NA	k+1	NA	NA	0.0197819	k+1	1	2	50
DDX10	NA	NA	k+1	NA	NA	0.014301	k+1	1	2	50
DDX21	NA	NA	0.00289163	NA	NA	k+1	k+1	1	2	50
DDX46	NA	NA	0.00472759	NA	NA	k+1	k+1	1	2	50
DENND1A	NA	NA	k+1	NA	NA	0.00887461	k+1	1	2	50
DES	NA	NA	k+1	NA	NA	0.0226312	k+1	1	2	50
DHRS3	NA	NA	k+1	NA	NA	0.00622493	k+1	1	2	50
DISC1	NA	NA	k+1	NA	NA	0.0237019	k+1	1	2	50
DKKL1	NA	NA	0.0132648	NA	NA	k+1	k+1	1	2	50
DMRTA1	NA	NA	k+1	NA	NA	0.0205622	k+1	1	2	50
DNAH11	NA	NA	k+1	NA	NA	0.0192737	k+1	1	2	50
Dnajb3	NA	NA	k+1	NA	NA	0.00502713	k+1	1	2	50
DOCK11	NA	NA	k+1	NA	NA	0.0130306	k+1	1	2	50
DOCK2	NA	NA	k+1	NA	NA	0.0201811	k+1	1	2	50
DOCK3	NA	NA	k+1	NA	NA	0.022976	k+1	1	2	50
DOCK5	NA	NA	k+1	NA	NA	0.0109798	k+1	1	2	50
DOCK9	NA	NA	k+1	NA	NA	0.0131032	k+1	1	2	50
DOK6	NA	NA	k+1	NA	NA	0.00927388	k+1	1	2	50
DPH6	NA	NA	k+1	NA	NA	0.0133754	k+1	1	2	50
DPYD	NA	NA	k+1	NA	NA	0.00152447	k+1	1	2	50
DRAM2	NA	NA	k+1	NA	NA	0.0170959	k+1	1	2	50
DRG1	NA	NA	k+1	NA	NA	0.00871128	k+1	1	2	50
DYM	NA	NA	k+1	NA	NA	0.0133936	k+1	1	2	50
DYNC1I1	NA	NA	k+1	NA	NA	0.0219234	k+1	1	2	50
DYNLL1	NA	NA	0.00716023	NA	NA	k+1	k+1	1	2	50
C7orf26	NA	NA	0.0127599	NA	NA	k+1	k+1	1	2	50
EBI3	NA	NA	0.00895029	NA	NA	k+1	k+1	1	2	50
EDA	NA	NA	k+1	NA	NA	0.00520862	k+1	1	2	50
EDIL3	NA	NA	k+1	NA	NA	0.00319413	k+1	1	2	50
EGFEM1P	NA	NA	k+1	NA	NA	0.00373859	k+1	1	2	50
EHBP1	NA	NA	k+1	NA	NA	0.0151721	k+1	1	2	50
EHHADH	NA	NA	k+1	NA	NA	3.6297e-05	k+1	1	2	50
EIF2S1	NA	NA	k+1	NA	NA	0.011851	k+1	1	2	50
EIF3A	NA	NA	k+1	NA	NA	0.0184752	k+1	1	2	50
EIF3B	NA	NA	k+1	NA	NA	0.000181485	k+1	1	2	50
ELL	NA	NA	k+1	NA	NA	0.00998167	k+1	1	2	50
ELP4	NA	NA	k+1	NA	NA	0.0174226	k+1	1	2	50
EML5	NA	NA	k+1	NA	NA	0.0233571	k+1	1	2	50
EMP3	NA	NA	0.000734383	NA	NA	k+1	k+1	1	2	50
ENOX1	NA	NA	k+1	NA	NA	0.00464601	k+1	1	2	50
EPS8	NA	NA	k+1	NA	NA	0.0149544	k+1	1	2	50
EQTN	NA	NA	k+1	NA	NA	0.0117239	k+1	1	2	50
ERH	NA	NA	0.00922569	NA	NA	k+1	k+1	1	2	50
ESD	NA	NA	0.0141828	NA	NA	k+1	k+1	1	2	50
ESRRG	NA	NA	k+1	NA	NA	0.0161885	k+1	1	2	50
KIAA1217	NA	NA	k+1	NA	NA	0.00284931	k+1	1	2	50
EXOC6B	NA	NA	k+1	NA	NA	0.00624308	k+1	1	2	50
EXOSC2	NA	NA	0.00794051	NA	NA	k+1	k+1	1	2	50
F8	NA	NA	k+1	NA	NA	0.0105443	k+1	1	2	50
FAF1	NA	NA	k+1	NA	NA	0.0175859	k+1	1	2	50
FAF2	NA	NA	k+1	NA	NA	0.00143373	k+1	1	2	50
FAIM	NA	NA	k+1	NA	NA	0.0232845	k+1	1	2	50
FAM120C	NA	NA	k+1	NA	NA	0.0166422	k+1	1	2	50
FAM135A	NA	NA	k+1	NA	NA	0.0217963	k+1	1	2	50
FAM155A	NA	NA	k+1	NA	NA	0.0104717	k+1	1	2	50
FAM168B	NA	NA	k+1	NA	NA	0.013321	k+1	1	2	50
FAM172A	NA	NA	k+1	NA	NA	0.0100543	k+1	1	2	50
FAM189A1	NA	NA	k+1	NA	NA	0.0119962	k+1	1	2	50
FAM83B	NA	NA	k+1	NA	NA	0.00528121	k+1	1	2	50
FAM83D	NA	NA	k+1	NA	NA	0.0191104	k+1	1	2	50
FANCC	NA	NA	k+1	NA	NA	0.0209071	k+1	1	2	50
FAU	NA	NA	0.00247854	NA	NA	k+1	k+1	1	2	50
FAXC	NA	NA	k+1	NA	NA	0.00967315	k+1	1	2	50
FBXL4	NA	NA	k+1	NA	NA	0.0125406	k+1	1	2	50
FBXO28	NA	NA	k+1	NA	NA	0.0228308	k+1	1	2	50
FBXO33	NA	NA	0.00812411	NA	NA	k+1	k+1	1	2	50
FGD4	NA	NA	k+1	NA	NA	0.0206711	k+1	1	2	50
FGF12	NA	NA	k+1	NA	NA	0.0188381	k+1	1	2	50
FGF13	NA	NA	k+1	NA	NA	0.00577122	k+1	1	2	50
FHL1	NA	NA	k+1	NA	NA	0.00103446	k+1	1	2	50
FHL5	NA	NA	k+1	NA	NA	0.00188744	k+1	1	2	50
FHOD3	NA	NA	k+1	NA	NA	0.012831	k+1	1	2	50
FILIP1L	NA	NA	k+1	NA	NA	0.019437	k+1	1	2	50
FILIP1	NA	NA	0.00252444	NA	NA	k+1	k+1	1	2	50
FMN1	NA	NA	k+1	NA	NA	0.014791	k+1	1	2	50
FMNL2	NA	NA	k+1	NA	NA	0.012958	k+1	1	2	50
FMR1	NA	NA	0.00936338	NA	NA	k+1	k+1	1	2	50
FOSL2	NA	NA	0.0107862	NA	NA	k+1	k+1	1	2	50
FOXP1	NA	NA	k+1	NA	NA	0.00733199	k+1	1	2	50
FREM1	NA	NA	k+1	NA	NA	0.00644271	k+1	1	2	50
FRMD4B	NA	NA	k+1	NA	NA	0.00940092	k+1	1	2	50
FRMD5	NA	NA	k+1	NA	NA	0.0227945	k+1	1	2	50
FRMPD1	NA	NA	k+1	NA	NA	0.0172229	k+1	1	2	50
FSTL4	NA	NA	k+1	NA	NA	0.0169688	k+1	1	2	50
FSTL5	NA	NA	k+1	NA	NA	0.00266783	k+1	1	2	50
FUT1	NA	NA	k+1	NA	NA	0.0225041	k+1	1	2	50
FXYD5	NA	NA	0.0043145	NA	NA	k+1	k+1	1	2	50
G0S2	NA	NA	k+1	NA	NA	0.0245731	k+1	1	2	50
GAB2	NA	NA	k+1	NA	NA	0.0177492	k+1	1	2	50
GABARAP	NA	NA	0.0103732	NA	NA	k+1	k+1	1	2	50
GABRB1	NA	NA	k+1	NA	NA	0.00629753	k+1	1	2	50
GABRB2	NA	NA	k+1	NA	NA	0.0156077	k+1	1	2	50
GAD2	NA	NA	k+1	NA	NA	0.023339	k+1	1	2	50
GALNT13	NA	NA	k+1	NA	NA	0.00286746	k+1	1	2	50
GALNT18	NA	NA	k+1	NA	NA	0.0173318	k+1	1	2	50
GALNTL6	NA	NA	k+1	NA	NA	0.000871128	k+1	1	2	50
GAS7	NA	NA	k+1	NA	NA	0.0158981	k+1	1	2	50
GBE1	NA	NA	k+1	NA	NA	0.00791274	k+1	1	2	50
GBP2	NA	NA	0.0125304	NA	NA	k+1	k+1	1	2	50
GCM1	NA	NA	k+1	NA	NA	0.0155714	k+1	1	2	50
GCM2	NA	NA	k+1	NA	NA	0.0157892	k+1	1	2	50
GDF6	NA	NA	k+1	NA	NA	0.019927	k+1	1	2	50
GDI2	NA	NA	0.0161105	NA	NA	k+1	k+1	1	2	50
GFRAL	NA	NA	k+1	NA	NA	0.0222319	k+1	1	2	50
GLIS3	NA	NA	k+1	NA	NA	0.0117421	k+1	1	2	50
GLRA2	NA	NA	k+1	NA	NA	0.0197274	k+1	1	2	50
GMDS	NA	NA	k+1	NA	NA	0.00399267	k+1	1	2	50
GML	NA	NA	k+1	NA	NA	0.00255894	k+1	1	2	50
GNAQ	NA	NA	k+1	NA	NA	0.02127	k+1	1	2	50
GNB1	NA	NA	k+1	NA	NA	0.01931	k+1	1	2	50
GNG10	NA	NA	k+1	NA	NA	0.00392007	k+1	1	2	50
GNG11	NA	NA	k+1	NA	NA	0.00729569	k+1	1	2	50
GPC6	NA	NA	k+1	NA	NA	0.0017967	k+1	1	2	50
GPR183	NA	NA	0.00826181	NA	NA	k+1	k+1	1	2	50
GPR37	NA	NA	k+1	NA	NA	0.0111069	k+1	1	2	50
GPR45	NA	NA	k+1	NA	NA	0.0222138	k+1	1	2	50
GPR63	NA	NA	k+1	NA	NA	0.00500898	k+1	1	2	50
C12orf57	NA	NA	0.0157433	NA	NA	k+1	k+1	1	2	50
GREM2	NA	NA	k+1	NA	NA	0.00381118	k+1	1	2	50
GRIK1	NA	NA	k+1	NA	NA	0.0218871	k+1	1	2	50
GRIP1	NA	NA	k+1	NA	NA	0.00560788	k+1	1	2	50
GRM1	NA	NA	k+1	NA	NA	0.00573492	k+1	1	2	50
GRM8	NA	NA	k+1	NA	NA	0.00166966	k+1	1	2	50
GTDC1	NA	NA	k+1	NA	NA	0.0105987	k+1	1	2	50
GUCA2B	NA	NA	k+1	NA	NA	0.00744088	k+1	1	2	50
GXYLT1	NA	NA	0.0136779	NA	NA	k+1	k+1	1	2	50
HAGH	NA	NA	k+1	NA	NA	0.0205985	k+1	1	2	50
Hbb-bh1	NA	NA	k+1	NA	NA	0.0160433	k+1	1	2	50
HCRTR2	NA	NA	k+1	NA	NA	0.00341192	k+1	1	2	50
HDAC7	NA	NA	0.0102814	NA	NA	k+1	k+1	1	2	50
HDAC9	NA	NA	k+1	NA	NA	0.00417415	k+1	1	2	50
HDX	NA	NA	k+1	NA	NA	0.0240649	k+1	1	2	50
HERC1	NA	NA	k+1	NA	NA	0.0216149	k+1	1	2	50
HERC4	NA	NA	0.0153761	NA	NA	k+1	k+1	1	2	50
HERC6	NA	NA	0.0156056	NA	NA	k+1	k+1	1	2	50
HIF1AN	NA	NA	k+1	NA	NA	0.000308524	k+1	1	2	50
HIF1A	NA	NA	0.00353422	NA	NA	k+1	k+1	1	2	50
HIVEP2	NA	NA	k+1	NA	NA	0.0114517	k+1	1	2	50
HMCN1	NA	NA	k+1	NA	NA	0.018947	k+1	1	2	50
HMGB4	NA	NA	k+1	NA	NA	0.00767681	k+1	1	2	50
HMGCLL1	NA	NA	k+1	NA	NA	0.0117784	k+1	1	2	50
Hmgn3	NA	NA	k+1	NA	NA	0.00949166	k+1	1	2	50
HNRNPA1	NA	NA	0.00899619	NA	NA	k+1	k+1	1	2	50
HNRNPDL	NA	NA	0.012255	NA	NA	k+1	k+1	1	2	50
HNRNPF	NA	NA	k+1	NA	NA	0.00165151	k+1	1	2	50
HOMER3	NA	NA	k+1	NA	NA	0.0112339	k+1	1	2	50
HOPX	NA	NA	0.00592096	NA	NA	k+1	k+1	1	2	50
HPSE2	NA	NA	k+1	NA	NA	0.00379303	k+1	1	2	50
Hrct1	NA	NA	k+1	NA	NA	0.0212337	k+1	1	2	50
HS3ST4	NA	NA	k+1	NA	NA	0.012341	k+1	1	2	50
HSD17B12	NA	NA	k+1	NA	NA	0.0241375	k+1	1	2	50
HUWE1	NA	NA	k+1	NA	NA	0.0207437	k+1	1	2	50
HYDIN	NA	NA	k+1	NA	NA	0.0127402	k+1	1	2	50
HYPK	NA	NA	0.008629	NA	NA	k+1	k+1	1	2	50
ID2	NA	NA	0.00541607	NA	NA	k+1	k+1	1	2	50
IFT80	NA	NA	k+1	NA	NA	0.0211793	k+1	1	2	50
IGFBP2	NA	NA	k+1	NA	NA	0.0090198	k+1	1	2	50
IKZF3	NA	NA	0.0135861	NA	NA	k+1	k+1	1	2	50
IL10RA	NA	NA	0.00523248	NA	NA	k+1	k+1	1	2	50
IL1B	NA	NA	0.0143664	NA	NA	k+1	k+1	1	2	50
IL1RAPL2	NA	NA	k+1	NA	NA	0.000671494	k+1	1	2	50
IL33	NA	NA	k+1	NA	NA	0.0173137	k+1	1	2	50
IL4R	NA	NA	0.00771102	NA	NA	k+1	k+1	1	2	50
INVS	NA	NA	k+1	NA	NA	0.0183481	k+1	1	2	50
IQCF5	NA	NA	k+1	NA	NA	0.00531751	k+1	1	2	50
IQCJ	NA	NA	k+1	NA	NA	0.0242282	k+1	1	2	50
IQSEC1	NA	NA	k+1	NA	NA	0.0124317	k+1	1	2	50
IRF7	NA	NA	0.00679304	NA	NA	k+1	k+1	1	2	50
IRS2	NA	NA	0.0142746	NA	NA	k+1	k+1	1	2	50
ITSN1	NA	NA	k+1	NA	NA	0.0190922	k+1	1	2	50
IVNS1ABP	NA	NA	k+1	NA	NA	0.0154807	k+1	1	2	50
JAZF1	NA	NA	k+1	NA	NA	0.00751348	k+1	1	2	50
KALRN	NA	NA	k+1	NA	NA	0.0109254	k+1	1	2	50
KANK1	NA	NA	k+1	NA	NA	0.0209615	k+1	1	2	50
KANK4	NA	NA	k+1	NA	NA	0.00673309	k+1	1	2	50
KAZN	NA	NA	k+1	NA	NA	0.00929203	k+1	1	2	50
KCNAB1	NA	NA	k+1	NA	NA	0.0119599	k+1	1	2	50
KCNAB2	NA	NA	k+1	NA	NA	0.00551714	k+1	1	2	50
KCNC2	NA	NA	k+1	NA	NA	0.0230123	k+1	1	2	50
KCND2	NA	NA	k+1	NA	NA	0.007822	k+1	1	2	50
KCNH7	NA	NA	k+1	NA	NA	0.00517232	k+1	1	2	50
KCNIP1	NA	NA	k+1	NA	NA	0.0104898	k+1	1	2	50
KCNIP4	NA	NA	k+1	NA	NA	0.00096187	k+1	1	2	50
KCNQ1	NA	NA	k+1	NA	NA	0.0125225	k+1	1	2	50
KCNT2	NA	NA	k+1	NA	NA	0.0148092	k+1	1	2	50
KCTD8	NA	NA	k+1	NA	NA	0.0142466	k+1	1	2	50
KHNYN	NA	NA	k+1	NA	NA	0.01882	k+1	1	2	50
KIF13A	NA	NA	k+1	NA	NA	0.0239923	k+1	1	2	50
KIF26A	NA	NA	k+1	NA	NA	0.0214152	k+1	1	2	50
KIF5B	NA	NA	k+1	NA	NA	0.000617049	k+1	1	2	50
KIF6	NA	NA	k+1	NA	NA	0.0158618	k+1	1	2	50
KLF10	NA	NA	0.0134484	NA	NA	k+1	k+1	1	2	50
KLF12	NA	NA	k+1	NA	NA	0.0154081	k+1	1	2	50
KLF2	NA	NA	0.00114747	NA	NA	k+1	k+1	1	2	50
KLF3	NA	NA	0.0105568	NA	NA	k+1	k+1	1	2	50
KLF8	NA	NA	k+1	NA	NA	0.0199815	k+1	1	2	50
KLHL1	NA	NA	k+1	NA	NA	0.00459157	k+1	1	2	50
KLHL32	NA	NA	k+1	NA	NA	0.0145369	k+1	1	2	50
KLHL36	NA	NA	k+1	NA	NA	0.0239016	k+1	1	2	50
KMT2D	NA	NA	0.00798641	NA	NA	k+1	k+1	1	2	50
Krtap21-1	NA	NA	k+1	NA	NA	0.0194733	k+1	1	2	50
Krtap6-1	NA	NA	k+1	NA	NA	0.0156259	k+1	1	2	50
KRTCAP2	NA	NA	0.00601276	NA	NA	k+1	k+1	1	2	50
KYNU	NA	NA	k+1	NA	NA	0.0234116	k+1	1	2	50
L3MBTL1	NA	NA	k+1	NA	NA	0.000635197	k+1	1	2	50
L3MBTL4	NA	NA	k+1	NA	NA	0.00912869	k+1	1	2	50
LAPTM4A	NA	NA	0.0137697	NA	NA	k+1	k+1	1	2	50
LCOR	NA	NA	0.0114288	NA	NA	k+1	k+1	1	2	50
LDLRAD3	NA	NA	k+1	NA	NA	0.0176585	k+1	1	2	50
LDLRAD4	NA	NA	k+1	NA	NA	0.0163336	k+1	1	2	50
LEPROT	NA	NA	k+1	NA	NA	0.0148455	k+1	1	2	50
LEPR	NA	NA	k+1	NA	NA	0.00323043	k+1	1	2	50
LGR5	NA	NA	k+1	NA	NA	0.0244097	k+1	1	2	50
LGSN	NA	NA	k+1	NA	NA	0.0231756	k+1	1	2	50
LHFPL2	NA	NA	0.00298343	NA	NA	k+1	k+1	1	2	50
LHFPL3	NA	NA	k+1	NA	NA	0.00617049	k+1	1	2	50
LIMCH1	NA	NA	k+1	NA	NA	0.0135569	k+1	1	2	50
LINGO2	NA	NA	k+1	NA	NA	0.00441008	k+1	1	2	50
LMBR1	NA	NA	k+1	NA	NA	0.0185296	k+1	1	2	50
LMNA	NA	NA	0.01455	NA	NA	k+1	k+1	1	2	50
LOXL3	NA	NA	k+1	NA	NA	0.00829386	k+1	1	2	50
LPCAT4	NA	NA	k+1	NA	NA	0.000490009	k+1	1	2	50
IRAG2	NA	NA	0.00243264	NA	NA	k+1	k+1	1	2	50
LRRC4C	NA	NA	k+1	NA	NA	0.000689643	k+1	1	2	50
LRRC7	NA	NA	k+1	NA	NA	0.00764051	k+1	1	2	50
LRRFIP2	NA	NA	0.0044981	NA	NA	k+1	k+1	1	2	50
LRRIQ1	NA	NA	k+1	NA	NA	0.0183844	k+1	1	2	50
LRRTM4	NA	NA	k+1	NA	NA	0.00246819	k+1	1	2	50
LURAP1L	NA	NA	k+1	NA	NA	0.00493639	k+1	1	2	50
LUZP2	NA	NA	k+1	NA	NA	0.00533566	k+1	1	2	50
Ly6c2	NA	NA	0.00647175	NA	NA	k+1	k+1	1	2	50
LYPD6	NA	NA	k+1	NA	NA	0.0232482	k+1	1	2	50
LYST	NA	NA	0.0112452	NA	NA	k+1	k+1	1	2	50
MACROD2	NA	NA	k+1	NA	NA	5.44455e-05	k+1	1	2	50
MAD1L1	NA	NA	k+1	NA	NA	0.0152992	k+1	1	2	50
MAGEB18	NA	NA	k+1	NA	NA	0.00350266	k+1	1	2	50
MAGI2	NA	NA	k+1	NA	NA	0.000453712	k+1	1	2	50
MAMDC2	NA	NA	k+1	NA	NA	0.0176948	k+1	1	2	50
MAML3	NA	NA	k+1	NA	NA	0.00704161	k+1	1	2	50
MAOB	NA	NA	k+1	NA	NA	0.0206348	k+1	1	2	50
MAP4K1	NA	NA	0.0140451	NA	NA	k+1	k+1	1	2	50
MAP7D1	NA	NA	k+1	NA	NA	0.0117965	k+1	1	2	50
MAP7	NA	NA	k+1	NA	NA	0.0233753	k+1	1	2	50
MARVELD3	NA	NA	k+1	NA	NA	0.0230667	k+1	1	2	50
MBD5	NA	NA	k+1	NA	NA	0.00932832	k+1	1	2	50
MBOAT2	NA	NA	k+1	NA	NA	0.0230849	k+1	1	2	50
MCC	NA	NA	k+1	NA	NA	0.0165333	k+1	1	2	50
MCF2	NA	NA	k+1	NA	NA	0.0178944	k+1	1	2	50
MCM2	NA	NA	k+1	NA	NA	0.0205259	k+1	1	2	50
MCTP1	NA	NA	k+1	NA	NA	0.00390193	k+1	1	2	50
ME1	NA	NA	k+1	NA	NA	0.00798534	k+1	1	2	50
ME2	NA	NA	k+1	NA	NA	0.0168237	k+1	1	2	50
MECOM	NA	NA	k+1	NA	NA	0.00680568	k+1	1	2	50
MED12L	NA	NA	k+1	NA	NA	0.0107984	k+1	1	2	50
MEF2A	NA	NA	k+1	NA	NA	0.0234841	k+1	1	2	50
MEGF11	NA	NA	k+1	NA	NA	0.0146095	k+1	1	2	50
MGAT4C	NA	NA	k+1	NA	NA	0.00201448	k+1	1	2	50
MIER1	NA	NA	k+1	NA	NA	0.0113973	k+1	1	2	50
MKRN2	NA	NA	0.00674714	NA	NA	k+1	k+1	1	2	50
MMD	NA	NA	0.00142287	NA	NA	k+1	k+1	1	2	50
MMP12	NA	NA	0.0125763	NA	NA	k+1	k+1	1	2	50
MMP16	NA	NA	k+1	NA	NA	0.0197637	k+1	1	2	50
MNAT1	NA	NA	k+1	NA	NA	0.0228127	k+1	1	2	50
MPDZ	NA	NA	k+1	NA	NA	0.00372044	k+1	1	2	50
MPPED2	NA	NA	k+1	NA	NA	0.0190015	k+1	1	2	50
MROH2A	NA	NA	k+1	NA	NA	0.0103446	k+1	1	2	50
MRPL33	NA	NA	0.0138615	NA	NA	k+1	k+1	1	2	50
MRPL37	NA	NA	k+1	NA	NA	0.01735	k+1	1	2	50
MRPS18C	NA	NA	0.00821591	NA	NA	k+1	k+1	1	2	50
MRPS28	NA	NA	k+1	NA	NA	0.0218689	k+1	1	2	50
Ms4a4c	NA	NA	0.00344242	NA	NA	k+1	k+1	1	2	50
MSI2	NA	NA	0.015009	NA	NA	k+1	k+1	1	2	50
MSL2	NA	NA	k+1	NA	NA	0.0054264	k+1	1	2	50
MSS51	NA	NA	k+1	NA	NA	0.00132484	k+1	1	2	50
MTAP	NA	NA	k+1	NA	NA	0.0105624	k+1	1	2	50
MTO1	NA	NA	k+1	NA	NA	0.00664235	k+1	1	2	50
Mup20	NA	NA	k+1	NA	NA	0.00473676	k+1	1	2	50
Mup2	NA	NA	k+1	NA	NA	0.0127221	k+1	1	2	50
Mup4	NA	NA	k+1	NA	NA	0.0236112	k+1	1	2	50
Mup5	NA	NA	k+1	NA	NA	0.0115969	k+1	1	2	50
Mup6	NA	NA	k+1	NA	NA	0.0201993	k+1	1	2	50
MXD1	NA	NA	0.00573737	NA	NA	k+1	k+1	1	2	50
MYF6	NA	NA	k+1	NA	NA	0.0181122	k+1	1	2	50
MYL6	NA	NA	0.0131271	NA	NA	k+1	k+1	1	2	50
MYO1D	NA	NA	k+1	NA	NA	0.00896535	k+1	1	2	50
MYSM1	NA	NA	k+1	NA	NA	0.00631567	k+1	1	2	50
MYT1L	NA	NA	k+1	NA	NA	0.0165514	k+1	1	2	50
NABP1	NA	NA	0.00312113	NA	NA	k+1	k+1	1	2	50
NALCN	NA	NA	k+1	NA	NA	0.0154625	k+1	1	2	50
NAV2	NA	NA	k+1	NA	NA	0.00793089	k+1	1	2	50
NAV3	NA	NA	k+1	NA	NA	0.00867498	k+1	1	2	50
NBEA	NA	NA	k+1	NA	NA	0.00413786	k+1	1	2	50
NCBP1	NA	NA	k+1	NA	NA	0.00822127	k+1	1	2	50
NCBP2	NA	NA	k+1	NA	NA	0.00170596	k+1	1	2	50
NCKAP5	NA	NA	k+1	NA	NA	0.0120869	k+1	1	2	50
NCOA1	NA	NA	k+1	NA	NA	0.0159344	k+1	1	2	50
NCOA7	NA	NA	k+1	NA	NA	0.0186929	k+1	1	2	50
NDRG1	NA	NA	0.0115206	NA	NA	k+1	k+1	1	2	50
NDST3	NA	NA	k+1	NA	NA	0.00156077	k+1	1	2	50
NDST4	NA	NA	k+1	NA	NA	0.0225404	k+1	1	2	50
NDUFA4	NA	NA	0.0118878	NA	NA	k+1	k+1	1	2	50
NDUFAF4	NA	NA	k+1	NA	NA	0.0106895	k+1	1	2	50
NDUFAF6	NA	NA	k+1	NA	NA	0.0228671	k+1	1	2	50
NEBL	NA	NA	k+1	NA	NA	0.0170777	k+1	1	2	50
NEB	NA	NA	k+1	NA	NA	0.0222863	k+1	1	2	50
NEK1	NA	NA	k+1	NA	NA	0.0143373	k+1	1	2	50
NFE2L1	NA	NA	0.00527838	NA	NA	k+1	k+1	1	2	50
NFIB	NA	NA	k+1	NA	NA	0.0183118	k+1	1	2	50
NFYC	NA	NA	k+1	NA	NA	0.0213426	k+1	1	2	50
NHSL2	NA	NA	k+1	NA	NA	0.0145732	k+1	1	2	50
NHS	NA	NA	k+1	NA	NA	0.00894721	k+1	1	2	50
NINJ1	NA	NA	0.0139074	NA	NA	k+1	k+1	1	2	50
NIPSNAP3A	NA	NA	k+1	NA	NA	0.0234479	k+1	1	2	50
NKAIN2	NA	NA	k+1	NA	NA	0.000889276	k+1	1	2	50
NOL4	NA	NA	k+1	NA	NA	0.00920128	k+1	1	2	50
NPAS3	NA	NA	k+1	NA	NA	0.0023956	k+1	1	2	50
NPC2	NA	NA	0.00973057	NA	NA	k+1	k+1	1	2	50
NR3C2	NA	NA	k+1	NA	NA	0.0156803	k+1	1	2	50
NRADDP	NA	NA	k+1	NA	NA	0.0237564	k+1	1	2	50
NRG3	NA	NA	k+1	NA	NA	0.00114335	k+1	1	2	50
NSUN3	NA	NA	k+1	NA	NA	0.0017604	k+1	1	2	50
NTNG1	NA	NA	k+1	NA	NA	0.010635	k+1	1	2	50
NUCB2	NA	NA	0.00991417	NA	NA	k+1	k+1	1	2	50
NUDCD3	NA	NA	k+1	NA	NA	0.0131214	k+1	1	2	50
NUPR2	NA	NA	k+1	NA	NA	0.0227401	k+1	1	2	50
NUPR1	NA	NA	0.0118419	NA	NA	k+1	k+1	1	2	50
NUTM1	NA	NA	k+1	NA	NA	0.00290376	k+1	1	2	50
NXPH1	NA	NA	k+1	NA	NA	0.0164425	k+1	1	2	50
NYNRIN	NA	NA	k+1	NA	NA	0.00159707	k+1	1	2	50
OAZ1	NA	NA	0.013173	NA	NA	k+1	k+1	1	2	50
OFCC1	NA	NA	k+1	NA	NA	0.0100724	k+1	1	2	50
OLA1	NA	NA	k+1	NA	NA	0.0169507	k+1	1	2	50
Olfr1330	NA	NA	k+1	NA	NA	0.0048275	k+1	1	2	50
Olfr1331	NA	NA	k+1	NA	NA	0.0154262	k+1	1	2	50
Olfr1341	NA	NA	k+1	NA	NA	0.00401082	k+1	1	2	50
Olfr135	NA	NA	k+1	NA	NA	0.0145551	k+1	1	2	50
OR2J3	NA	NA	k+1	NA	NA	0.0121595	k+1	1	2	50
Olfr146	NA	NA	k+1	NA	NA	0.00321228	k+1	1	2	50
OR8B2	NA	NA	k+1	NA	NA	0.01833	k+1	1	2	50
Olfr149	NA	NA	k+1	NA	NA	0.0134299	k+1	1	2	50
Olfr1537	NA	NA	k+1	NA	NA	0.016624	k+1	1	2	50
Olfr18	NA	NA	k+1	NA	NA	0.0158255	k+1	1	2	50
OR1M1	NA	NA	k+1	NA	NA	0.00676939	k+1	1	2	50
OR13C8	NA	NA	k+1	NA	NA	0.0160796	k+1	1	2	50
OR13F1	NA	NA	k+1	NA	NA	0.00326673	k+1	1	2	50
Olfr58	NA	NA	k+1	NA	NA	0.00558974	k+1	1	2	50
Olfr62	NA	NA	k+1	NA	NA	0.0102539	k+1	1	2	50
OR52H1	NA	NA	k+1	NA	NA	0.0172411	k+1	1	2	50
OR56A3	NA	NA	k+1	NA	NA	0.0216693	k+1	1	2	50
Olfr774	NA	NA	k+1	NA	NA	0.0225586	k+1	1	2	50
OR6C65	NA	NA	k+1	NA	NA	0.0214334	k+1	1	2	50
Olfr829	NA	NA	k+1	NA	NA	0.00549899	k+1	1	2	50
Olfr846	NA	NA	k+1	NA	NA	0.0101995	k+1	1	2	50
Olfr847	NA	NA	k+1	NA	NA	0.0012341	k+1	1	2	50
Olfr850	NA	NA	k+1	NA	NA	0.0169325	k+1	1	2	50
OR7G2	NA	NA	k+1	NA	NA	0.0176403	k+1	1	2	50
Olfr884	NA	NA	k+1	NA	NA	0.00437379	k+1	1	2	50
Olfr889	NA	NA	k+1	NA	NA	0.0146821	k+1	1	2	50
Olfr890	NA	NA	k+1	NA	NA	0.0127039	k+1	1	2	50
Olfr891	NA	NA	k+1	NA	NA	0.00769496	k+1	1	2	50
Olfr894	NA	NA	k+1	NA	NA	0.0200178	k+1	1	2	50
Olfr898	NA	NA	k+1	NA	NA	0.00805793	k+1	1	2	50
Olfr904	NA	NA	k+1	NA	NA	0.0243008	k+1	1	2	50
Olfr906	NA	NA	k+1	NA	NA	0.00388378	k+1	1	2	50
Olfr907	NA	NA	k+1	NA	NA	0.0107621	k+1	1	2	50
Olfr912	NA	NA	k+1	NA	NA	0.0159525	k+1	1	2	50
Olfr916	NA	NA	k+1	NA	NA	0.0218326	k+1	1	2	50
Olfr917	NA	NA	k+1	NA	NA	0.0215786	k+1	1	2	50
Olfr922	NA	NA	k+1	NA	NA	0.00947351	k+1	1	2	50
Olfr930	NA	NA	k+1	NA	NA	0.0203263	k+1	1	2	50
Olfr937	NA	NA	k+1	NA	NA	0.0060253	k+1	1	2	50
Olfr943	NA	NA	k+1	NA	NA	0.00742273	k+1	1	2	50
Olfr944	NA	NA	k+1	NA	NA	0.0129943	k+1	1	2	50
Olfr957	NA	NA	k+1	NA	NA	0.00735014	k+1	1	2	50
Olfr958	NA	NA	k+1	NA	NA	0.00693272	k+1	1	2	50
Olfr968	NA	NA	k+1	NA	NA	0.00626123	k+1	1	2	50
Olfr971	NA	NA	k+1	NA	NA	0.0129762	k+1	1	2	50
Olfr972	NA	NA	k+1	NA	NA	0.0199452	k+1	1	2	50
Olfr974	NA	NA	k+1	NA	NA	0.00776755	k+1	1	2	50
Olfr975	NA	NA	k+1	NA	NA	0.00818497	k+1	1	2	50
Olfr976	NA	NA	k+1	NA	NA	0.0104354	k+1	1	2	50
OR10G9	NA	NA	k+1	NA	NA	0.0215241	k+1	1	2	50
OR10S1	NA	NA	k+1	NA	NA	0.00277672	k+1	1	2	50
Olfr983	NA	NA	k+1	NA	NA	0.0071868	k+1	1	2	50
OR6X1	NA	NA	k+1	NA	NA	0.0149181	k+1	1	2	50
Oog2	NA	NA	k+1	NA	NA	0.0193281	k+1	1	2	50
Oog3	NA	NA	k+1	NA	NA	0.0123773	k+1	1	2	50
Oog4	NA	NA	k+1	NA	NA	0.0112521	k+1	1	2	50
OPCML	NA	NA	k+1	NA	NA	0.021506	k+1	1	2	50
OPHN1	NA	NA	k+1	NA	NA	0.00586196	k+1	1	2	50
OPRM1	NA	NA	k+1	NA	NA	0.0112158	k+1	1	2	50
ORC3	NA	NA	k+1	NA	NA	0.00540825	k+1	1	2	50
ORM2	NA	NA	k+1	NA	NA	0.0135206	k+1	1	2	50
OSBPL3	NA	NA	0.0132189	NA	NA	k+1	k+1	1	2	50
OSBPL6	NA	NA	k+1	NA	NA	0.0230304	k+1	1	2	50
PACRG	NA	NA	k+1	NA	NA	0.0108528	k+1	1	2	50
PANX3	NA	NA	k+1	NA	NA	0.024319	k+1	1	2	50
PAPPA	NA	NA	k+1	NA	NA	0.00457342	k+1	1	2	50
PARP8	NA	NA	k+1	NA	NA	0.0213245	k+1	1	2	50
PCCA	NA	NA	k+1	NA	NA	0.0177674	k+1	1	2	50
PCDH11X	NA	NA	k+1	NA	NA	0.00206893	k+1	1	2	50
PCDH7	NA	NA	k+1	NA	NA	0.00784015	k+1	1	2	50
PCDHA2	NA	NA	k+1	NA	NA	0.021016	k+1	1	2	50
PCDHA3	NA	NA	k+1	NA	NA	0.0227038	k+1	1	2	50
PCDHA4	NA	NA	k+1	NA	NA	0.0207074	k+1	1	2	50
PCDHA5	NA	NA	k+1	NA	NA	0.0223045	k+1	1	2	50
PCDHA6	NA	NA	k+1	NA	NA	0.0240468	k+1	1	2	50
PCDHA9	NA	NA	k+1	NA	NA	0.0225223	k+1	1	2	50
PCDHA10	NA	NA	k+1	NA	NA	0.0237927	k+1	1	2	50
PCLO	NA	NA	k+1	NA	NA	0.00760422	k+1	1	2	50
PCSK5	NA	NA	k+1	NA	NA	0.0137384	k+1	1	2	50
PDE11A	NA	NA	k+1	NA	NA	0.00882017	k+1	1	2	50
PDE3A	NA	NA	k+1	NA	NA	0.0179489	k+1	1	2	50
PDE8B	NA	NA	k+1	NA	NA	0.0243553	k+1	1	2	50
PDHB	NA	NA	k+1	NA	NA	0.013684	k+1	1	2	50
PDSS2	NA	NA	k+1	NA	NA	0.0196185	k+1	1	2	50
PDZRN3	NA	NA	k+1	NA	NA	0.0209797	k+1	1	2	50
PEX10	NA	NA	k+1	NA	NA	0.00675124	k+1	1	2	50
PEX16	NA	NA	k+1	NA	NA	0.00655161	k+1	1	2	50
PEX5L	NA	NA	k+1	NA	NA	0.0163699	k+1	1	2	50
PGAM2	NA	NA	k+1	NA	NA	0.0119054	k+1	1	2	50
PGM3	NA	NA	k+1	NA	NA	0.00245005	k+1	1	2	50
PGR	NA	NA	k+1	NA	NA	0.0163881	k+1	1	2	50
PHACTR1	NA	NA	k+1	NA	NA	0.0166785	k+1	1	2	50
PHEX	NA	NA	k+1	NA	NA	0.00811238	k+1	1	2	50
PHF21A	NA	NA	k+1	NA	NA	0.0174951	k+1	1	2	50
PHF8	NA	NA	k+1	NA	NA	0.0242464	k+1	1	2	50
PHLDB2	NA	NA	k+1	NA	NA	0.0166603	k+1	1	2	50
PHLDB3	NA	NA	0.0156515	NA	NA	k+1	k+1	1	2	50
PIEZO2	NA	NA	k+1	NA	NA	0.0133028	k+1	1	2	50
PIGK	NA	NA	k+1	NA	NA	0.0128854	k+1	1	2	50
PIGZ	NA	NA	k+1	NA	NA	0.000344821	k+1	1	2	50
PJA1	NA	NA	k+1	NA	NA	0.0243734	k+1	1	2	50
PKP4	NA	NA	k+1	NA	NA	0.0190378	k+1	1	2	50
PLAA	NA	NA	k+1	NA	NA	0.0233208	k+1	1	2	50
PLCB4	NA	NA	k+1	NA	NA	0.0101269	k+1	1	2	50
PLCE1	NA	NA	k+1	NA	NA	0.0235204	k+1	1	2	50
PLCH1	NA	NA	k+1	NA	NA	0.0185659	k+1	1	2	50
PLD1	NA	NA	k+1	NA	NA	0.0177855	k+1	1	2	50
PLEKHG1	NA	NA	k+1	NA	NA	0.0160614	k+1	1	2	50
PLIN2	NA	NA	0.0124845	NA	NA	k+1	k+1	1	2	50
PLSCR4	NA	NA	k+1	NA	NA	0.00796719	k+1	1	2	50
PLSCR5	NA	NA	k+1	NA	NA	0.0168962	k+1	1	2	50
POLA1	NA	NA	k+1	NA	NA	0.00495454	k+1	1	2	50
POLE3	NA	NA	k+1	NA	NA	0.0152266	k+1	1	2	50
POLE	NA	NA	k+1	NA	NA	0.0011615	k+1	1	2	50
POLR1E	NA	NA	k+1	NA	NA	0.016261	k+1	1	2	50
POLR2I	NA	NA	0.00610456	NA	NA	k+1	k+1	1	2	50
POLR2L	NA	NA	0.0121632	NA	NA	k+1	k+1	1	2	50
POP5	NA	NA	k+1	NA	NA	0.0244823	k+1	1	2	50
POR	NA	NA	0.0100519	NA	NA	k+1	k+1	1	2	50
POU3F2	NA	NA	k+1	NA	NA	0.0195822	k+1	1	2	50
Pou6f2	NA	NA	k+1	NA	NA	0.0157166	k+1	1	2	50
PPARGC1A	NA	NA	k+1	NA	NA	0.0223408	k+1	1	2	50
PPAT	NA	NA	0.0139533	NA	NA	k+1	k+1	1	2	50
PPBP	NA	NA	0.00390141	NA	NA	k+1	k+1	1	2	50
PPFIBP1	NA	NA	k+1	NA	NA	0.0236656	k+1	1	2	50
PPIL2	NA	NA	k+1	NA	NA	0.00107076	k+1	1	2	50
PPT1	NA	NA	k+1	NA	NA	0.00361155	k+1	1	2	50
Pramef25	NA	NA	k+1	NA	NA	0.0167874	k+1	1	2	50
Pramef6	NA	NA	k+1	NA	NA	0.0150814	k+1	1	2	50
Pramel1	NA	NA	k+1	NA	NA	0.00963685	k+1	1	2	50
Pramel5	NA	NA	k+1	NA	NA	0.0125043	k+1	1	2	50
PRDM2	NA	NA	k+1	NA	NA	0.0132121	k+1	1	2	50
PRICKLE2	NA	NA	k+1	NA	NA	0.0186566	k+1	1	2	50
PRKCB	NA	NA	k+1	NA	NA	0.0211067	k+1	1	2	50
PRSS35	NA	NA	k+1	NA	NA	0.00524491	k+1	1	2	50
PRUNE2	NA	NA	k+1	NA	NA	0.0155533	k+1	1	2	50
PSIP1	NA	NA	k+1	NA	NA	0.0170596	k+1	1	2	50
PSMB2	NA	NA	k+1	NA	NA	0.00671494	k+1	1	2	50
PSMB6	NA	NA	0.0128517	NA	NA	k+1	k+1	1	2	50
PTBP1	NA	NA	0.0144582	NA	NA	k+1	k+1	1	2	50
PTBP3	NA	NA	k+1	NA	NA	0.00513602	k+1	1	2	50
PWWP2B	NA	NA	k+1	NA	NA	0.00174226	k+1	1	2	50
PYCR2	NA	NA	k+1	NA	NA	0.0141195	k+1	1	2	50
RAB27A	NA	NA	0.00399321	NA	NA	k+1	k+1	1	2	50
RAB2A	NA	NA	k+1	NA	NA	0.00477305	k+1	1	2	50
RAB3C	NA	NA	k+1	NA	NA	0.0189652	k+1	1	2	50
RAB3IL1	NA	NA	k+1	NA	NA	0.00292191	k+1	1	2	50
RABAC1	NA	NA	0.00215725	NA	NA	k+1	k+1	1	2	50
RAD23B	NA	NA	k+1	NA	NA	0.0029582	k+1	1	2	50
RAD51B	NA	NA	k+1	NA	NA	0.00921943	k+1	1	2	50
RALGAPA2	NA	NA	k+1	NA	NA	0.0233027	k+1	1	2	50
RALYL	NA	NA	k+1	NA	NA	0.0030308	k+1	1	2	50
RAP1A	NA	NA	0.00624225	NA	NA	k+1	k+1	1	2	50
RAP1GAP2	NA	NA	k+1	NA	NA	0.0166059	k+1	1	2	50
RAPGEF2	NA	NA	k+1	NA	NA	0.0135751	k+1	1	2	50
RAPGEF4	NA	NA	k+1	NA	NA	0.0110524	k+1	1	2	50
RARA	NA	NA	0.0146877	NA	NA	k+1	k+1	1	2	50
RARG	NA	NA	0.00463579	NA	NA	k+1	k+1	1	2	50
RASEF	NA	NA	k+1	NA	NA	0.00241375	k+1	1	2	50
RASGEF1B	NA	NA	k+1	NA	NA	0.0140288	k+1	1	2	50
RAVER2	NA	NA	k+1	NA	NA	0.00938277	k+1	1	2	50
RBFOX1	NA	NA	k+1	NA	NA	0.0065879	k+1	1	2	50
RBFOX2	NA	NA	k+1	NA	NA	0.0180759	k+1	1	2	50
RBFOX3	NA	NA	k+1	NA	NA	0.0107258	k+1	1	2	50
RBL2	NA	NA	0.0114747	NA	NA	k+1	k+1	1	2	50
RBM3	NA	NA	0.000275394	NA	NA	k+1	k+1	1	2	50
RBM47	NA	NA	k+1	NA	NA	0.0192555	k+1	1	2	50
RBMS1	NA	NA	k+1	NA	NA	0.0161522	k+1	1	2	50
RBMS3	NA	NA	k+1	NA	NA	0.00638827	k+1	1	2	50
RBP2	NA	NA	k+1	NA	NA	0.0198726	k+1	1	2	50
RDH11	NA	NA	k+1	NA	NA	0.0173863	k+1	1	2	50
RDH12	NA	NA	k+1	NA	NA	0.0123591	k+1	1	2	50
RELN	NA	NA	k+1	NA	NA	0.0139017	k+1	1	2	50
REL	NA	NA	0.00766512	NA	NA	k+1	k+1	1	2	50
REV1	NA	NA	k+1	NA	NA	0.00773126	k+1	1	2	50
Rex2	NA	NA	k+1	NA	NA	0.00740458	k+1	1	2	50
RGCC	NA	NA	0.00670124	NA	NA	k+1	k+1	1	2	50
RGS11	NA	NA	k+1	NA	NA	0.000199633	k+1	1	2	50
RGS1	NA	NA	0.00789462	NA	NA	k+1	k+1	1	2	50
RILPL2	NA	NA	k+1	NA	NA	0.0143736	k+1	1	2	50
RIMBP2	NA	NA	k+1	NA	NA	0.023103	k+1	1	2	50
RIT2	NA	NA	k+1	NA	NA	0.0176222	k+1	1	2	50
RNF150	NA	NA	k+1	NA	NA	0.0242101	k+1	1	2	50
RNF157	NA	NA	0.0129894	NA	NA	k+1	k+1	1	2	50
RNF19B	NA	NA	0.00817001	NA	NA	k+1	k+1	1	2	50
RNF20	NA	NA	k+1	NA	NA	0.00237745	k+1	1	2	50
RNF214	NA	NA	k+1	NA	NA	9.07425e-05	k+1	1	2	50
RNLS	NA	NA	k+1	NA	NA	0.0134843	k+1	1	2	50
ROM1	NA	NA	k+1	NA	NA	0.0210704	k+1	1	2	50
RPE	NA	NA	k+1	NA	NA	0.0177129	k+1	1	2	50
RPL10	NA	NA	0.00165236	NA	NA	k+1	k+1	1	2	50
RPL13	NA	NA	0.0111534	NA	NA	k+1	k+1	1	2	50
RPL14	NA	NA	0.00582916	NA	NA	k+1	k+1	1	2	50
RPL18A	NA	NA	0.00908799	NA	NA	k+1	k+1	1	2	50
RPL19	NA	NA	0.0110616	NA	NA	k+1	k+1	1	2	50
RPL23A	NA	NA	0.00555377	NA	NA	k+1	k+1	1	2	50
RPL23	NA	NA	0.0087667	NA	NA	k+1	k+1	1	2	50
RPL24	NA	NA	0.00954698	NA	NA	k+1	k+1	1	2	50
RPL26	NA	NA	0.0043604	NA	NA	k+1	k+1	1	2	50
RPL27	NA	NA	0.00913389	NA	NA	k+1	k+1	1	2	50
RPL29	NA	NA	0.00977647	NA	NA	k+1	k+1	1	2	50
RPL36A	NA	NA	0.00279983	NA	NA	k+1	k+1	1	2	50
RPL36	NA	NA	0.00321293	NA	NA	k+1	k+1	1	2	50
RPL37A	NA	NA	0.00578327	NA	NA	k+1	k+1	1	2	50
RPL37	NA	NA	0.00697664	NA	NA	k+1	k+1	1	2	50
RPL38	NA	NA	0.00174416	NA	NA	k+1	k+1	1	2	50
Rpl41	NA	NA	0.00569147	NA	NA	k+1	k+1	1	2	50
RPL6	NA	NA	0.0151466	NA	NA	k+1	k+1	1	2	50
RPL7A	NA	NA	0.0101437	NA	NA	k+1	k+1	1	2	50
RPLP1	NA	NA	0.00564557	NA	NA	k+1	k+1	1	2	50
RPS11	NA	NA	k+1	NA	NA	0.0214515	k+1	1	2	50
RPS12	NA	NA	0.00481939	NA	NA	k+1	k+1	1	2	50
RPS14	NA	NA	0.0107403	NA	NA	k+1	k+1	1	2	50
RPS15	NA	NA	0.00628815	NA	NA	k+1	k+1	1	2	50
RPS16	NA	NA	0.00637995	NA	NA	k+1	k+1	1	2	50
RPS19	NA	NA	0.00128517	NA	NA	k+1	k+1	1	2	50
RPS20	NA	NA	0.0141369	NA	NA	k+1	k+1	1	2	50
RPS21	NA	NA	0.00491119	NA	NA	k+1	k+1	1	2	50
RPS24	NA	NA	0.0086749	NA	NA	k+1	k+1	1	2	50
RPS25	NA	NA	0.00284573	NA	NA	k+1	k+1	1	2	50
RPS27A	NA	NA	0.00968467	NA	NA	k+1	k+1	1	2	50
Rps27rt	NA	NA	0.00293753	NA	NA	k+1	k+1	1	2	50
RPS27	NA	NA	0.00358012	NA	NA	k+1	k+1	1	2	50
RPS28	NA	NA	0.000642585	NA	NA	k+1	k+1	1	2	50
RPS29	NA	NA	0.00156056	NA	NA	k+1	k+1	1	2	50
RPS4X	NA	NA	0.0157892	NA	NA	k+1	k+1	1	2	50
RPS5	NA	NA	0.004085	NA	NA	k+1	k+1	1	2	50
RPS9	NA	NA	0.00458989	NA	NA	k+1	k+1	1	2	50
RSRC1	NA	NA	k+1	NA	NA	0.00843905	k+1	1	2	50
RTTN	NA	NA	k+1	NA	NA	0.0170414	k+1	1	2	50
RUNX2	NA	NA	k+1	NA	NA	0.0139743	k+1	1	2	50
RWDD2A	NA	NA	k+1	NA	NA	0.00208708	k+1	1	2	50
RYR2	NA	NA	k+1	NA	NA	0.0121958	k+1	1	2	50
RYR3	NA	NA	k+1	NA	NA	0.00421045	k+1	1	2	50
S100A10	NA	NA	0.00339652	NA	NA	k+1	k+1	1	2	50
SALL1	NA	NA	k+1	NA	NA	0.000326673	k+1	1	2	50
SAMD4B	NA	NA	k+1	NA	NA	0.0181485	k+1	1	2	50
SAMD4A	NA	NA	k+1	NA	NA	0.0120687	k+1	1	2	50
SAMSN1	NA	NA	0.0144123	NA	NA	k+1	k+1	1	2	50
SCHIP1	NA	NA	k+1	NA	NA	0.00956425	k+1	1	2	50
SCN8A	NA	NA	k+1	NA	NA	0.00101632	k+1	1	2	50
SEMA3D	NA	NA	k+1	NA	NA	0.0132302	k+1	1	2	50
SEMA3E	NA	NA	k+1	NA	NA	0.014174	k+1	1	2	50
SEMA6D	NA	NA	k+1	NA	NA	0.0035571	k+1	1	2	50
SENP6	NA	NA	k+1	NA	NA	0.0101632	k+1	1	2	50
SERPINB10	NA	NA	k+1	NA	NA	0.0140469	k+1	1	2	50
SERPINB11	NA	NA	k+1	NA	NA	0.0235386	k+1	1	2	50
SFMBT2	NA	NA	k+1	NA	NA	0.0102357	k+1	1	2	50
SH3BGRL2	NA	NA	k+1	NA	NA	0.0181848	k+1	1	2	50
SH3BGRL3	NA	NA	k+1	NA	NA	0.00689643	k+1	1	2	50
SH3BP5	NA	NA	0.0145959	NA	NA	k+1	k+1	1	2	50
SH3RF1	NA	NA	k+1	NA	NA	0.0190196	k+1	1	2	50
SHC3	NA	NA	k+1	NA	NA	0.0232119	k+1	1	2	50
SHROOM2	NA	NA	k+1	NA	NA	0.0128673	k+1	1	2	50
SHROOM3	NA	NA	k+1	NA	NA	0.011361	k+1	1	2	50
SHROOM4	NA	NA	k+1	NA	NA	0.0111432	k+1	1	2	50
Skint10	NA	NA	k+1	NA	NA	0.00687828	k+1	1	2	50
Skint11	NA	NA	k+1	NA	NA	0.02029	k+1	1	2	50
Skint1	NA	NA	k+1	NA	NA	0.00230486	k+1	1	2	50
Skint2	NA	NA	k+1	NA	NA	0.0072594	k+1	1	2	50
Skint3	NA	NA	k+1	NA	NA	0.00526306	k+1	1	2	50
Skint4	NA	NA	k+1	NA	NA	0.010508	k+1	1	2	50
Skint8	NA	NA	k+1	NA	NA	0.0178218	k+1	1	2	50
Skint9	NA	NA	k+1	NA	NA	0.0193826	k+1	1	2	50
SLA2	NA	NA	k+1	NA	NA	0.0199633	k+1	1	2	50
SLA	NA	NA	0.00504888	NA	NA	k+1	k+1	1	2	50
SLC10A7	NA	NA	k+1	NA	NA	0.0157347	k+1	1	2	50
SLC22A15	NA	NA	0.000963878	NA	NA	k+1	k+1	1	2	50
SLC24A2	NA	NA	k+1	NA	NA	0.0204896	k+1	1	2	50
SLC25A21	NA	NA	k+1	NA	NA	0.00613419	k+1	1	2	50
SLC26A7	NA	NA	k+1	NA	NA	0.00852979	k+1	1	2	50
SLC31A2	NA	NA	k+1	NA	NA	0.0153173	k+1	1	2	50
SLC35F4	NA	NA	k+1	NA	NA	0.0147547	k+1	1	2	50
SLC44A5	NA	NA	k+1	NA	NA	0.015644	k+1	1	2	50
SLC8A3	NA	NA	k+1	NA	NA	0.0235749	k+1	1	2	50
SLFNL1	NA	NA	k+1	NA	NA	0.0126858	k+1	1	2	50
SLPI	NA	NA	0.00830771	NA	NA	k+1	k+1	1	2	50
SLX4IP	NA	NA	k+1	NA	NA	0.0221412	k+1	1	2	50
SMAP2	NA	NA	k+1	NA	NA	0.0147003	k+1	1	2	50
SMARCA5	NA	NA	0.00559967	NA	NA	k+1	k+1	1	2	50
SMARCAD1	NA	NA	0.0111075	NA	NA	k+1	k+1	1	2	50
SMARCE1	NA	NA	0.0126681	NA	NA	k+1	k+1	1	2	50
SMIM1	NA	NA	k+1	NA	NA	0.00217782	k+1	1	2	50
SNAP91	NA	NA	k+1	NA	NA	0.00649716	k+1	1	2	50
SNAPC3	NA	NA	k+1	NA	NA	0.0198363	k+1	1	2	50
SNRNP35	NA	NA	k+1	NA	NA	0.000580752	k+1	1	2	50
SNTG1	NA	NA	k+1	NA	NA	0.00410156	k+1	1	2	50
SNX12	NA	NA	k+1	NA	NA	0.0227582	k+1	1	2	50
SOBP	NA	NA	k+1	NA	NA	0.0187655	k+1	1	2	50
SOCS6	NA	NA	k+1	NA	NA	0.0196004	k+1	1	2	50
SON	NA	NA	k+1	NA	NA	0.000163336	k+1	1	2	50
SORCS1	NA	NA	k+1	NA	NA	0.0101813	k+1	1	2	50
SOX14	NA	NA	k+1	NA	NA	0.00794904	k+1	1	2	50
SOX5	NA	NA	k+1	NA	NA	0.00192374	k+1	1	2	50
SP110	NA	NA	k+1	NA	NA	0.00248634	k+1	1	2	50
SP140	NA	NA	k+1	NA	NA	0.00377489	k+1	1	2	50
SPAG17	NA	NA	k+1	NA	NA	0.0155351	k+1	1	2	50
SPATA16	NA	NA	k+1	NA	NA	0.0109072	k+1	1	2	50
SPATA19	NA	NA	k+1	NA	NA	0.0107439	k+1	1	2	50
SPATA5	NA	NA	k+1	NA	NA	0.0216511	k+1	1	2	50
SPECC1	NA	NA	k+1	NA	NA	0.0132847	k+1	1	2	50
SPEF2	NA	NA	k+1	NA	NA	0.0122502	k+1	1	2	50
SPOCK1	NA	NA	k+1	NA	NA	0.0090561	k+1	1	2	50
SPOCK3	NA	NA	k+1	NA	NA	0.0142284	k+1	1	2	50
SPRR1B	NA	NA	k+1	NA	NA	0.000108891	k+1	1	2	50
SPTLC3	NA	NA	k+1	NA	NA	0.0148818	k+1	1	2	50
SRBD1	NA	NA	k+1	NA	NA	0.0174044	k+1	1	2	50
SRGAP1	NA	NA	k+1	NA	NA	0.0198544	k+1	1	2	50
SRPRB	NA	NA	k+1	NA	NA	0.0182392	k+1	1	2	50
SRSF10	NA	NA	0.0161564	NA	NA	k+1	k+1	1	2	50
SRSF6	NA	NA	0.012714	NA	NA	k+1	k+1	1	2	50
SRSF9	NA	NA	k+1	NA	NA	0.0241193	k+1	1	2	50
SSBP1	NA	NA	0.0134025	NA	NA	k+1	k+1	1	2	50
ST3GAL3	NA	NA	k+1	NA	NA	0.0184207	k+1	1	2	50
ST6GALNAC3	NA	NA	k+1	NA	NA	0.0066242	k+1	1	2	50
STAC	NA	NA	k+1	NA	NA	0.0202174	k+1	1	2	50
STAG2	NA	NA	k+1	NA	NA	0.0244279	k+1	1	2	50
STARD13	NA	NA	k+1	NA	NA	0.0182211	k+1	1	2	50
STC2	NA	NA	k+1	NA	NA	0.00820312	k+1	1	2	50
STPG2	NA	NA	k+1	NA	NA	0.00544455	k+1	1	2	50
STX6	NA	NA	0.0128058	NA	NA	k+1	k+1	1	2	50
STXBP5L	NA	NA	k+1	NA	NA	0.0121232	k+1	1	2	50
STXBP6	NA	NA	k+1	NA	NA	0.0153536	k+1	1	2	50
SUPT3H	NA	NA	k+1	NA	NA	0.00695087	k+1	1	2	50
SYNE1	NA	NA	k+1	NA	NA	0.00800348	k+1	1	2	50
SYNE2	NA	NA	k+1	NA	NA	0.0153718	k+1	1	2	50
SYNGR1	NA	NA	0.0109239	NA	NA	k+1	k+1	1	2	50
SYT16	NA	NA	k+1	NA	NA	0.0165877	k+1	1	2	50
SYT9	NA	NA	k+1	NA	NA	0.0188926	k+1	1	2	50
TAGLN2	NA	NA	0.00179006	NA	NA	k+1	k+1	1	2	50
TAL2	NA	NA	k+1	NA	NA	0.0195096	k+1	1	2	50
TANC2	NA	NA	k+1	NA	NA	0.00745903	k+1	1	2	50
TANGO6	NA	NA	k+1	NA	NA	0.0211611	k+1	1	2	50
TATDN2	NA	NA	0.0152384	NA	NA	k+1	k+1	1	2	50
TBC1D2B	NA	NA	k+1	NA	NA	0.0204171	k+1	1	2	50
TBC1D32	NA	NA	k+1	NA	NA	0.0204352	k+1	1	2	50
TBC1D5	NA	NA	k+1	NA	NA	0.00470046	k+1	1	2	50
TBCC	NA	NA	k+1	NA	NA	0.0172048	k+1	1	2	50
TBX18	NA	NA	k+1	NA	NA	0.0187111	k+1	1	2	50
TBX20	NA	NA	k+1	NA	NA	0.0136477	k+1	1	2	50
TCAIM	NA	NA	k+1	NA	NA	0.0231575	k+1	1	2	50
TCF4	NA	NA	k+1	NA	NA	0.00907425	k+1	1	2	50
Tcstv3	NA	NA	k+1	NA	NA	0.00136114	k+1	1	2	50
TCTEX1D2	NA	NA	k+1	NA	NA	0.022486	k+1	1	2	50
TENM1	NA	NA	k+1	NA	NA	0.00215967	k+1	1	2	50
TENM2	NA	NA	k+1	NA	NA	0.00147003	k+1	1	2	50
TENM3	NA	NA	k+1	NA	NA	0.00593456	k+1	1	2	50
TENM4	NA	NA	k+1	NA	NA	0.00519047	k+1	1	2	50
TEX10	NA	NA	k+1	NA	NA	0.00588011	k+1	1	2	50
TEX11	NA	NA	k+1	NA	NA	0.0128128	k+1	1	2	50
TFAP2B	NA	NA	k+1	NA	NA	0.0156621	k+1	1	2	50
TGFBRAP1	NA	NA	k+1	NA	NA	0.00667864	k+1	1	2	50
THOC2	NA	NA	k+1	NA	NA	0.0161703	k+1	1	2	50
THRB	NA	NA	k+1	NA	NA	0.0118691	k+1	1	2	50
THUMPD1	NA	NA	0.00945518	NA	NA	k+1	k+1	1	2	50
THYN1	NA	NA	k+1	NA	NA	0.0192374	k+1	1	2	50
TIAM2	NA	NA	k+1	NA	NA	0.0208345	k+1	1	2	50
TLE1	NA	NA	k+1	NA	NA	0.00232301	k+1	1	2	50
TMCC1	NA	NA	k+1	NA	NA	0.0191285	k+1	1	2	50
TMCC3	NA	NA	k+1	NA	NA	0.0179307	k+1	1	2	50
TMCO2	NA	NA	k+1	NA	NA	0.00604345	k+1	1	2	50
TMEM125	NA	NA	k+1	NA	NA	0.00439193	k+1	1	2	50
TMEM135	NA	NA	k+1	NA	NA	0.0116876	k+1	1	2	50
TMEM158	NA	NA	k+1	NA	NA	0.0231393	k+1	1	2	50
TMEM163	NA	NA	0.00495708	NA	NA	k+1	k+1	1	2	50
TMEM178B	NA	NA	k+1	NA	NA	0.00749533	k+1	1	2	50
TMEM232	NA	NA	k+1	NA	NA	0.0175677	k+1	1	2	50
TMEM241	NA	NA	k+1	NA	NA	0.0221775	k+1	1	2	50
TMEM259	NA	NA	k+1	NA	NA	0.0127947	k+1	1	2	50
TMSB10	NA	NA	0.00119337	NA	NA	k+1	k+1	1	2	50
TMTC2	NA	NA	k+1	NA	NA	0.00847535	k+1	1	2	50
TMTC3	NA	NA	k+1	NA	NA	0.0137566	k+1	1	2	50
TNFAIP2	NA	NA	0.0129435	NA	NA	k+1	k+1	1	2	50
TNFAIP8L2	NA	NA	0.0130812	NA	NA	k+1	k+1	1	2	50
TNFRSF1B	NA	NA	k+1	NA	NA	0.0166966	k+1	1	2	50
TNP1	NA	NA	k+1	NA	NA	0.0226856	k+1	1	2	50
TOMM7	NA	NA	0.010878	NA	NA	k+1	k+1	1	2	50
TPM2	NA	NA	k+1	NA	NA	0.0143192	k+1	1	2	50
TRAK2	NA	NA	k+1	NA	NA	0.0107802	k+1	1	2	50
TRAM2	NA	NA	k+1	NA	NA	0.00404711	k+1	1	2	50
TRAPPC9	NA	NA	k+1	NA	NA	0.0211248	k+1	1	2	50
TRDN	NA	NA	k+1	NA	NA	0.00646086	k+1	1	2	50
TRHDE	NA	NA	k+1	NA	NA	0.00758607	k+1	1	2	50
TRIAP1	NA	NA	0.0116583	NA	NA	k+1	k+1	1	2	50
TP53INP1	NA	NA	k+1	NA	NA	0.00375674	k+1	1	2	50
TRPC5	NA	NA	k+1	NA	NA	0.00874757	k+1	1	2	50
TRPC6	NA	NA	k+1	NA	NA	0.0136295	k+1	1	2	50
TRPM3	NA	NA	k+1	NA	NA	0.00353896	k+1	1	2	50
TSHZ2	NA	NA	k+1	NA	NA	0.0224497	k+1	1	2	50
TSPEAR	NA	NA	k+1	NA	NA	0.0228852	k+1	1	2	50
TTC27	NA	NA	k+1	NA	NA	0.00724125	k+1	1	2	50
TTC28	NA	NA	k+1	NA	NA	0.0172774	k+1	1	2	50
TTC7B	NA	NA	k+1	NA	NA	0.0130488	k+1	1	2	50
TTLL5	NA	NA	k+1	NA	NA	0.0128491	k+1	1	2	50
TYRP1	NA	NA	k+1	NA	NA	0.001833	k+1	1	2	50
TYSND1	NA	NA	k+1	NA	NA	0.0241012	k+1	1	2	50
UBA52	NA	NA	0.000183596	NA	NA	k+1	k+1	1	2	50
UBE3D	NA	NA	k+1	NA	NA	0.000290376	k+1	1	2	50
UBE2L6	NA	NA	0.00890439	NA	NA	k+1	k+1	1	2	50
UBE2U	NA	NA	k+1	NA	NA	0.00566233	k+1	1	2	50
UBR3	NA	NA	k+1	NA	NA	0.0197456	k+1	1	2	50
UBTFL1	NA	NA	k+1	NA	NA	0.0131758	k+1	1	2	50
UGGT2	NA	NA	k+1	NA	NA	0.0215423	k+1	1	2	50
UGT1A1	NA	NA	k+1	NA	NA	0.00228671	k+1	1	2	50
UGT1A3	NA	NA	k+1	NA	NA	0.0066605	k+1	1	2	50
ULK4	NA	NA	k+1	NA	NA	0.0227764	k+1	1	2	50
UNC79	NA	NA	k+1	NA	NA	0.0224134	k+1	1	2	50
UPP1	NA	NA	0.00137697	NA	NA	k+1	k+1	1	2	50
UQCRB	NA	NA	0.0138156	NA	NA	k+1	k+1	1	2	50
USP9Y	NA	NA	k+1	NA	NA	0.015771	k+1	1	2	50
UTRN	NA	NA	k+1	NA	NA	0.0103628	k+1	1	2	50
VAPA	NA	NA	k+1	NA	NA	0.00023593	k+1	1	2	50
VCP	NA	NA	k+1	NA	NA	0.00880202	k+1	1	2	50
VIM	NA	NA	0.00330472	NA	NA	k+1	k+1	1	2	50
Vmn1r232	NA	NA	k+1	NA	NA	0.0200541	k+1	1	2	50
Vmn2r85	NA	NA	k+1	NA	NA	0.00707791	k+1	1	2	50
Vmn2r89	NA	NA	k+1	NA	NA	0.00595271	k+1	1	2	50
VPS13B	NA	NA	k+1	NA	NA	0.00731384	k+1	1	2	50
VPS41	NA	NA	k+1	NA	NA	0.0183663	k+1	1	2	50
VPS4A	NA	NA	k+1	NA	NA	0.013194	k+1	1	2	50
VPS8	NA	NA	k+1	NA	NA	0.00807608	k+1	1	2	50
VSTM2A	NA	NA	k+1	NA	NA	0.0192011	k+1	1	2	50
VTI1B	NA	NA	k+1	NA	NA	0.0105261	k+1	1	2	50
VWA8	NA	NA	k+1	NA	NA	0.00834831	k+1	1	2	50
VWC2L	NA	NA	k+1	NA	NA	0.0151903	k+1	1	2	50
VWC2	NA	NA	k+1	NA	NA	0.0202719	k+1	1	2	50
Wbscr17	NA	NA	k+1	NA	k+1	0.0167148	NA	1	2	50
WDPCP	NA	NA	k+1	NA	NA	0.011125	k+1	1	2	50
WDR17	NA	NA	k+1	NA	NA	0.0203989	k+1	1	2	50
WDR7	NA	NA	k+1	NA	NA	0.0129399	k+1	1	2	50
WDR82	NA	NA	k+1	NA	NA	0.00424675	k+1	1	2	50
WDR89	NA	NA	0.00151466	NA	NA	k+1	k+1	1	2	50
Wdr95	NA	NA	0.00711433	NA	NA	k+1	k+1	1	2	50
XPA	NA	NA	k+1	NA	NA	0.0118873	k+1	1	2	50
XRCC4	NA	NA	k+1	NA	NA	0.00945536	k+1	1	2	50
XRCC5	NA	NA	0.0119796	NA	NA	k+1	k+1	1	2	50
YOD1	NA	NA	k+1	NA	NA	0.0170051	k+1	1	2	50
YRDC	NA	NA	k+1	NA	NA	0.0163155	k+1	1	2	50
YTHDF2	NA	NA	k+1	NA	NA	0.0245005	k+1	1	2	50
ZBBX	NA	NA	k+1	NA	NA	0.0245368	k+1	1	2	50
ZBTB20	NA	NA	k+1	NA	NA	0.00337562	k+1	1	2	50
ZC3H12B	NA	NA	k+1	NA	NA	0.0115061	k+1	1	2	50
ZC3HAV1	NA	NA	0.0106027	NA	NA	k+1	k+1	1	2	50
ZDHHC14	NA	NA	k+1	NA	NA	0.0185841	k+1	1	2	50
Zdhhc25	NA	NA	k+1	NA	NA	0.0172592	k+1	1	2	50
ZFAT	NA	NA	k+1	NA	NA	0.0240105	k+1	1	2	50
ZFHX3	NA	NA	k+1	NA	NA	0.00264968	k+1	1	2	50
ZFHX4	NA	NA	k+1	NA	NA	0.0162248	k+1	1	2	50
ZNF292	NA	NA	k+1	NA	NA	0.00462787	k+1	1	2	50
ZNF317	NA	NA	k+1	NA	NA	0.0144643	k+1	1	2	50
Zfp352	NA	NA	k+1	NA	NA	0.00190559	k+1	1	2	50
ZNF385B	NA	NA	k+1	NA	NA	0.009655	k+1	1	2	50
ZNF407	NA	NA	k+1	NA	NA	0.00789459	k+1	1	2	50
ZNF462	NA	NA	k+1	NA	NA	0.0205078	k+1	1	2	50
ZNF521	NA	NA	k+1	NA	NA	0.0158073	k+1	1	2	50
Zfp534	NA	NA	k+1	NA	NA	0.00294006	k+1	1	2	50
ZNF541	NA	NA	k+1	NA	NA	0.0108709	k+1	1	2	50
ZNF560	NA	NA	k+1	NA	NA	0.0168418	k+1	1	2	50
Zfp600	NA	NA	k+1	NA	NA	0.00348451	k+1	1	2	50
ZNF609	NA	NA	k+1	NA	NA	0.0239197	k+1	1	2	50
ZNF622	NA	NA	k+1	NA	NA	0.00656975	k+1	1	2	50
ZNF697	NA	NA	k+1	NA	NA	0.00983648	k+1	1	2	50
ZNF804B	NA	NA	k+1	NA	NA	0.00254079	k+1	1	2	50
ASIP	NA	NA	k+1	NA	NA	0.0180396	k+1	1	2	50
Gm9844	NA	NA	0.000550787	NA	NA	k+1	k+1	1	2	50
Gm10076	NA	NA	0.000688484	NA	NA	k+1	k+1	1	2	50
Gm10073	NA	NA	0.00169826	NA	NA	k+1	k+1	1	2	50
Rpl23a-ps3	NA	NA	0.00234085	NA	NA	k+1	k+1	1	2	50
Rpl36-ps3	NA	NA	0.00257034	NA	NA	k+1	k+1	1	2	50
Rpl10-ps3	NA	NA	0.00348832	NA	NA	k+1	k+1	1	2	50
Rps12-ps3	NA	NA	0.00380961	NA	NA	k+1	k+1	1	2	50
Gm11808	NA	NA	0.0041309	NA	NA	k+1	k+1	1	2	50
LILRB4	NA	NA	0.00500298	NA	NA	k+1	k+1	1	2	50
CYTB	NA	NA	0.00518658	NA	NA	k+1	k+1	1	2	50
AW112010	NA	NA	0.00546197	NA	NA	k+1	k+1	1	2	50
Gm9493	NA	NA	0.00757332	NA	NA	k+1	k+1	1	2	50
Gt(ROSA)26Sor	NA	NA	0.00807821	NA	NA	k+1	k+1	1	2	50
Rpl6l	NA	NA	0.0083995	NA	NA	k+1	k+1	1	2	50
ND3	NA	NA	0.00931748	NA	NA	k+1	k+1	1	2	50
Gm9843	NA	NA	0.00950108	NA	NA	k+1	k+1	1	2	50
Gm8797	NA	NA	0.0106945	NA	NA	k+1	k+1	1	2	50
ND4	NA	NA	0.0119337	NA	NA	k+1	k+1	1	2	50
Rps18-ps3	NA	NA	0.0123927	NA	NA	k+1	k+1	1	2	50
ABHD18	NA	NA	0.0149172	NA	NA	k+1	k+1	1	2	50
Malat1	NA	NA	0.0149631	NA	NA	k+1	k+1	1	2	50
ND1	NA	NA	0.015422	NA	NA	k+1	k+1	1	2	50
Gm6133	NA	NA	0.0155597	NA	NA	k+1	k+1	1	2	50
Gm2000	NA	NA	0.0160646	NA	NA	k+1	k+1	1	2	50
CARD19	NA	NA	k+1	NA	NA	0.0195641	k+1	1	2	50
Mthfsl	NA	NA	k+1	NA	NA	0.0142647	k+1	1	2	50
HACD1	NA	NA	k+1	NA	NA	0.0200722	k+1	1	2	50
SLF1	NA	NA	k+1	NA	NA	0.0226675	k+1	1	2	50
PNISR	NA	NA	k+1	NA	NA	0.00499084	k+1	1	2	50
DIAPH2	NA	NA	k+1	NA	NA	0.00186929	k+1	1	2	50
DIAPH3	NA	NA	k+1	NA	NA	0.00568048	k+1	1	2	50
KIZ	NA	NA	k+1	NA	NA	0.0229215	k+1	1	2	50
ADGRV1	NA	NA	NA	NA	k+1	0.004156	k+1	1	2	50
EGR2	0.00743494	NA	k+1	NA	NA	k+1	k+1	1	3	33.3333
JUN	0.0260223	NA	k+1	NA	NA	k+1	k+1	1	3	33.3333
SMAD2	0.0111524	NA	k+1	NA	NA	k+1	k+1	1	3	33.3333
DGKA	0.0334572	NA	k+1	NA	NA	k+1	k+1	1	3	33.3333
VAMP7	0.0297398	NA	k+1	NA	NA	k+1	k+1	1	3	33.3333
CBLB	0.0148699	NA	k+1	NA	NA	k+1	k+1	1	3	33.3333
YPEL2	0.063197	NA	k+1	NA	NA	k+1	k+1	1	3	33.3333
SOCS1	0.0223048	NA	k+1	NA	NA	k+1	k+1	1	3	33.3333
MDFIC	0.0371747	NA	k+1	NA	NA	k+1	k+1	1	3	33.3333
INPP5B	0.0185874	NA	k+1	NA	NA	k+1	k+1	1	3	33.3333
CD160	k+1	NA	0.00959288	NA	NA	k+1	k+1	1	3	33.3333
CDKN1A	k+1	NA	0.00775692	NA	NA	k+1	k+1	1	3	33.3333
CASP3	k+1	NA	0.00917979	NA	NA	k+1	k+1	1	3	33.3333
DDIT4	k+1	NA	0.00537017	NA	NA	k+1	k+1	1	3	33.3333
ITM2A	k+1	NA	0.0160187	NA	NA	k+1	k+1	1	3	33.3333
NR4A3	k+1	NA	0.00041309	NA	NA	k+1	k+1	1	3	33.3333
LY6E	k+1	NA	0.00238674	NA	NA	k+1	k+1	1	3	33.3333
NRIP1	k+1	NA	0.00224905	NA	NA	k+1	k+1	1	3	33.3333
EOMES	k+1	NA	0.00743563	NA	NA	k+1	k+1	1	3	33.3333
CCL4	k+1	NA	0.000321293	NA	NA	k+1	k+1	1	3	33.3333
GZMK	k+1	NA	0.00596686	NA	NA	k+1	k+1	1	3	33.3333
TTC39B	k+1	NA	k+1	NA	NA	0.00727754	k+1	1	3	33.3333
LCLAT1	k+1	NA	k+1	NA	NA	0.022123	k+1	1	3	33.3333
CCL3	k+1	NA	0.00188186	NA	NA	k+1	k+1	1	3	33.3333
GPR65	k+1	NA	0.00693074	NA	NA	k+1	k+1	1	3	33.3333
SH2D2A	k+1	NA	0.000596686	NA	NA	k+1	k+1	1	3	33.3333
PLSCR1	k+1	NA	k+1	NA	NA	0.0145188	k+1	1	3	33.3333
NR4A2	k+1	NA	0.000137697	NA	NA	k+1	k+1	1	3	33.3333
SMAD3	k+1	NA	0.0133566	NA	NA	k+1	k+1	1	3	33.3333
NSMAF	k+1	NA	0.0116124	NA	NA	k+1	k+1	1	3	33.3333
RNF11	k+1	NA	k+1	NA	NA	0.0167511	k+1	1	3	33.3333
RGS16	k+1	NA	4.58989e-05	NA	NA	k+1	k+1	1	3	33.3333
TNK1	NA	0.0174639	k+1	NA	NA	k+1	k+1	1	3	33.3333
RBKS	NA	0.000759301	k+1	NA	NA	k+1	k+1	1	3	33.3333
PPP2R2D	NA	0.0022779	k+1	NA	NA	k+1	k+1	1	3	33.3333
TRPM7	NA	0.0189825	k+1	NA	NA	k+1	k+1	1	3	33.3333
EIF2AK3	NA	0.00303721	k+1	NA	NA	k+1	k+1	1	3	33.3333
PDP1	NA	0.0136674	k+1	NA	NA	k+1	k+1	1	3	33.3333
YES1	NA	0.0144267	k+1	NA	NA	k+1	k+1	1	3	33.3333
IPMK	NA	0.00759301	k+1	NA	NA	k+1	k+1	1	3	33.3333
AKAP8L	NA	0.0129081	k+1	NA	NA	k+1	k+1	1	3	33.3333
PPM1G	NA	0.0159453	k+1	NA	NA	k+1	k+1	1	3	33.3333
MAST2	NA	0.00987092	k+1	NA	NA	k+1	k+1	1	3	33.3333
NLK	NA	k+1	k+1	NA	NA	0.0221593	k+1	1	3	33.3333
HIPK1	NA	0.00455581	k+1	NA	NA	k+1	k+1	1	3	33.3333
SBF1	NA	0.00683371	k+1	NA	NA	k+1	k+1	1	3	33.3333
RIPK2	NA	k+1	k+1	NA	NA	0.0170233	k+1	1	3	33.3333
MAPK10	NA	k+1	k+1	NA	NA	0.0187474	k+1	1	3	33.3333
KSR2	NA	k+1	k+1	NA	NA	0.0212156	k+1	1	3	33.3333
RPS6KA5	NA	k+1	k+1	NA	NA	0.0168599	k+1	1	3	33.3333
INPP4B	NA	k+1	k+1	NA	NA	0.00450083	k+1	1	3	33.3333
IRAK1BP1	NA	k+1	k+1	NA	NA	0.0232664	k+1	1	3	33.3333
ARHGAP26	NA	k+1	k+1	NA	NA	0.00814867	k+1	1	3	33.3333
IBTK	NA	k+1	k+1	NA	NA	0.000744088	k+1	1	3	33.3333
PHKA1	NA	k+1	k+1	NA	NA	0.0164607	k+1	1	3	33.3333
PTP4A3	NA	k+1	0.00803231	NA	NA	k+1	k+1	1	3	33.3333
EPHA7	NA	k+1	k+1	NA	NA	0.00827571	k+1	1	3	33.3333
MKNK1	NA	k+1	k+1	NA	NA	0.019183	k+1	1	3	33.3333
CDK6	NA	k+1	k+1	NA	NA	0.00108891	k+1	1	3	33.3333
DUSP11	NA	k+1	k+1	NA	NA	0.0207982	k+1	1	3	33.3333
SH2D1A	NA	k+1	0.00123927	NA	NA	k+1	k+1	1	3	33.3333
PRKG1	NA	k+1	k+1	NA	NA	0.000925573	k+1	1	3	33.3333
ACACA	NA	k+1	k+1	NA	NA	0.0131577	k+1	1	3	33.3333
UHMK1	NA	k+1	k+1	NA	NA	0.00892906	k+1	1	3	33.3333
CPNE3	NA	k+1	k+1	NA	NA	0.0140832	k+1	1	3	33.3333
PPP1R1C	NA	k+1	k+1	NA	NA	0.0208163	k+1	1	3	33.3333
DUSP4	NA	k+1	0.00683894	NA	NA	k+1	k+1	1	3	33.3333
MYO3B	NA	k+1	k+1	NA	NA	0.0125951	k+1	1	3	33.3333
AK5	NA	k+1	k+1	NA	NA	0.0150632	k+1	1	3	33.3333
BMPR1B	NA	k+1	k+1	NA	NA	0.0108346	k+1	1	3	33.3333
PTPN22	NA	k+1	0.0135402	NA	NA	k+1	k+1	1	3	33.3333
TTBK2	NA	k+1	k+1	NA	NA	0.0208708	k+1	1	3	33.3333
SGPP2	NA	k+1	k+1	NA	NA	0.022849	k+1	1	3	33.3333
PTPRO	NA	k+1	k+1	NA	NA	0.0205804	k+1	1	3	33.3333
EPHA5	NA	k+1	k+1	NA	NA	0.00976389	k+1	1	3	33.3333
PPP1R9A	NA	k+1	k+1	NA	NA	0.0238834	k+1	1	3	33.3333
STK32B	NA	k+1	k+1	NA	NA	0.0158436	k+1	1	3	33.3333
GRK6	NA	0.00531511	k+1	NA	NA	k+1	k+1	1	3	33.3333
PDK1	NA	0.0015186	k+1	NA	NA	k+1	k+1	1	3	33.3333
CDK5R2	NA	k+1	k+1	NA	NA	0.0207256	k+1	1	3	33.3333
ITPA	NA	k+1	0.0148254	NA	NA	k+1	k+1	1	3	33.3333
SBF2	NA	k+1	k+1	NA	NA	0.0198	k+1	1	3	33.3333
CDKL5	NA	k+1	k+1	NA	NA	0.0137929	k+1	1	3	33.3333
SSH2	NA	k+1	k+1	NA	NA	0.02078	k+1	1	3	33.3333
CDC42BPA	NA	k+1	k+1	NA	NA	0.0196548	k+1	1	3	33.3333
PRKCA	NA	k+1	k+1	NA	NA	0.015154	k+1	1	3	33.3333
ARHGAP24	NA	k+1	k+1	NA	NA	0.0193644	k+1	1	3	33.3333
PACSIN3	NA	k+1	k+1	NA	NA	0.0053901	k+1	1	3	33.3333
ADK	NA	k+1	k+1	NA	NA	0.00970944	k+1	1	3	33.3333
PTPRCAP	NA	k+1	0.00468169	NA	NA	k+1	k+1	1	3	33.3333
CKB	NA	k+1	k+1	NA	NA	7.2594e-05	k+1	1	3	33.3333
TNNI3K	NA	k+1	k+1	NA	NA	0.00974574	k+1	1	3	33.3333
MAPK8IP3	NA	k+1	k+1	NA	NA	0.021633	k+1	1	3	33.3333
MAST4	NA	k+1	k+1	NA	NA	0.00635197	k+1	1	3	33.3333
MAGI1	NA	k+1	k+1	NA	NA	0.00308524	k+1	1	3	33.3333
AKAP9	NA	k+1	k+1	NA	NA	0.0144825	k+1	1	3	33.3333
CALM2	NA	k+1	0.0134943	NA	NA	k+1	k+1	1	3	33.3333
PPP3CB	NA	k+1	k+1	NA	NA	0.00199633	k+1	1	3	33.3333
PRKAA2	NA	k+1	k+1	NA	NA	0.023829	k+1	1	3	33.3333
PPM1E	NA	k+1	k+1	NA	NA	0.0206893	k+1	1	3	33.3333
DSCAM	NA	k+1	k+1	NA	NA	0.0115787	k+1	1	3	33.3333
DCLK1	NA	k+1	k+1	NA	NA	0.0195278	k+1	1	3	33.3333
PPP2R2B	NA	k+1	k+1	NA	NA	0.015517	k+1	1	3	33.3333
WNK3	NA	k+1	k+1	NA	NA	0.0239742	k+1	1	3	33.3333
HMGB3	NA	k+1	0.0124386	NA	NA	k+1	k+1	1	3	33.3333
AAK1	NA	k+1	k+1	NA	NA	1.81485e-05	k+1	1	3	33.3333
PIK3R1	NA	k+1	0.011796	NA	NA	k+1	k+1	1	3	33.3333
PRKCH	NA	k+1	0.00316703	NA	NA	k+1	k+1	1	3	33.3333
MAGI3	NA	k+1	k+1	NA	NA	0.00936462	k+1	1	3	33.3333
AKAP6	NA	k+1	k+1	NA	NA	0.00700532	k+1	1	3	33.3333
STK32A	NA	k+1	k+1	NA	NA	0.0238653	k+1	1	3	33.3333
CNKSR2	NA	k+1	k+1	NA	NA	0.00669679	k+1	1	3	33.3333
EBF2	NA	k+1	k+1	NA	NA	0.0141558	k+1	1	3	33.3333
PAK3	NA	k+1	k+1	NA	NA	0.00851164	k+1	1	3	33.3333
PPM1H	NA	k+1	k+1	NA	NA	0.0219415	k+1	1	3	33.3333
MTMR1	NA	k+1	0.00963878	NA	NA	k+1	k+1	1	3	33.3333
PRKD1	NA	k+1	k+1	NA	NA	0.0122684	k+1	1	3	33.3333
PALLD	NA	k+1	k+1	NA	NA	0.0120143	k+1	1	3	33.3333
PIK3CB	NA	k+1	k+1	NA	NA	0.020163	k+1	1	3	33.3333
PAPSS2	NA	k+1	k+1	NA	NA	0.00257709	k+1	1	3	33.3333
PIK3C2G	NA	k+1	k+1	NA	NA	0.0218508	k+1	1	3	33.3333
PRKCE	NA	k+1	k+1	NA	NA	0.0110343	k+1	1	3	33.3333
FHIT	NA	k+1	k+1	NA	NA	0.00036297	k+1	1	3	33.3333
ABHD14A	NA	NA	k+1	NA	0.0186972	k+1	k+1	1	3	33.3333
ACE2	NA	NA	k+1	NA	0.03076	k+1	k+1	1	3	33.3333
ADAM12	NA	NA	k+1	NA	k+1	0.0144281	k+1	1	3	33.3333
ADORA2A	NA	NA	k+1	0.0851064	NA	k+1	k+1	1	3	33.3333
ADRA1B	NA	NA	k+1	NA	0.0277443	k+1	k+1	1	3	33.3333
AJAP1	NA	NA	k+1	NA	k+1	0.016134	k+1	1	3	33.3333
ANK3	NA	NA	k+1	NA	k+1	0.00571677	k+1	1	3	33.3333
ANXA5	NA	NA	0.00688484	NA	k+1	k+1	k+1	1	3	33.3333
APP	NA	NA	k+1	NA	k+1	0.0152447	k+1	1	3	33.3333
ARSB	NA	NA	0.00885849	NA	k+1	k+1	k+1	1	3	33.3333
B2M	NA	NA	0.00486529	NA	k+1	k+1	k+1	1	3	33.3333
B3GALNT1	NA	NA	k+1	NA	0.0120627	k+1	k+1	1	3	33.3333
BDKRB2	NA	NA	k+1	NA	0.039807	k+1	k+1	1	3	33.3333
BMP3	NA	NA	k+1	NA	0.0404101	k+1	k+1	1	3	33.3333
BST2	NA	NA	0.013632	NA	k+1	k+1	k+1	1	3	33.3333
Btnl1	NA	NA	k+1	NA	0.0410133	k+1	k+1	1	3	33.3333
CACNA1B	NA	NA	k+1	NA	k+1	0.0203082	k+1	1	3	33.3333
CACNA1C	NA	NA	k+1	NA	k+1	0.00591641	k+1	1	3	33.3333
CACNA2D1	NA	NA	k+1	NA	k+1	0.00691458	k+1	1	3	33.3333
CAV2	NA	NA	k+1	NA	k+1	0.0127584	k+1	1	3	33.3333
CCDC80	NA	NA	k+1	NA	0.00241255	k+1	k+1	1	3	33.3333
CD226	NA	NA	k+1	NA	0.017491	k+1	k+1	1	3	33.3333
CD27	NA	NA	0.0111993	NA	k+1	k+1	k+1	1	3	33.3333
CD38	NA	NA	0.010465	NA	k+1	k+1	k+1	1	3	33.3333
CD3E	NA	NA	0.0102355	NA	k+1	k+1	k+1	1	3	33.3333
CD53	NA	NA	0.00229495	NA	k+1	k+1	k+1	1	3	33.3333
CD72	NA	NA	k+1	NA	0.0180941	k+1	k+1	1	3	33.3333
CHRNA7	NA	NA	k+1	NA	0.00361882	k+1	k+1	1	3	33.3333
CHST11	NA	NA	k+1	NA	k+1	0.0181666	k+1	1	3	33.3333
CLEC14A	NA	NA	k+1	NA	k+1	0.0132484	k+1	1	3	33.3333
CNTNAP4	NA	NA	k+1	NA	k+1	0.0180215	k+1	1	3	33.3333
COL6A1	NA	NA	k+1	NA	0.0156815	k+1	k+1	1	3	33.3333
CPD	NA	NA	k+1	NA	k+1	0.000127039	k+1	1	3	33.3333
CRIM1	NA	NA	k+1	NA	k+1	0.0229034	k+1	1	3	33.3333
CRYAB	NA	NA	k+1	NA	k+1	0.00878387	k+1	1	3	33.3333
CSMD1	NA	NA	k+1	NA	k+1	0.000526306	k+1	1	3	33.3333
CX3CL1	NA	NA	k+1	NA	0.0199035	k+1	k+1	1	3	33.3333
CXADR	NA	NA	k+1	NA	k+1	0.0236838	k+1	1	3	33.3333
DEFB125	NA	NA	k+1	NA	0.00422195	k+1	k+1	1	3	33.3333
DLAT	NA	NA	k+1	0.106383	NA	k+1	k+1	1	3	33.3333
DLK1	NA	NA	k+1	NA	k+1	0.0226493	k+1	1	3	33.3333
DPP6	NA	NA	k+1	NA	k+1	0.00283116	k+1	1	3	33.3333
ECM1	NA	NA	0.00532428	NA	k+1	k+1	k+1	1	3	33.3333
EFNA5	NA	NA	k+1	NA	k+1	0.0103265	k+1	1	3	33.3333
ELFN2	NA	NA	k+1	NA	0.0337756	k+1	k+1	1	3	33.3333
EMB	NA	NA	0.00220315	NA	k+1	k+1	k+1	1	3	33.3333
EMP1	NA	NA	0.00367191	NA	k+1	k+1	k+1	1	3	33.3333
Ero1l	NA	NA	0.0123009	NA	k+1	k+1	k+1	1	3	33.3333
ERP44	NA	NA	0.0151925	NA	k+1	k+1	k+1	1	3	33.3333
FABP7	NA	NA	k+1	NA	0.0422195	k+1	k+1	1	3	33.3333
FRAS1	NA	NA	k+1	NA	k+1	0.0060616	k+1	1	3	33.3333
FURIN	NA	NA	0.00266214	NA	k+1	k+1	k+1	1	3	33.3333
GABRB3	NA	NA	k+1	NA	k+1	0.0089835	k+1	1	3	33.3333
GABRG1	NA	NA	k+1	NA	k+1	0.0229578	k+1	1	3	33.3333
GHSR	NA	NA	k+1	NA	0.0144753	k+1	k+1	1	3	33.3333
GP5	NA	NA	k+1	NA	k+1	0.0214878	k+1	1	3	33.3333
GP6	NA	NA	k+1	NA	0.0428227	k+1	k+1	1	3	33.3333
GPC3	NA	NA	k+1	NA	k+1	0.00609789	k+1	1	3	33.3333
GPC4	NA	NA	k+1	NA	k+1	0.0245912	k+1	1	3	33.3333
GRIA1	NA	NA	k+1	NA	k+1	0.0163518	k+1	1	3	33.3333
GRID2	NA	NA	k+1	NA	k+1	0.000435564	k+1	1	3	33.3333
GRIK2	NA	NA	k+1	NA	k+1	0.00212337	k+1	1	3	33.3333
GRIN2A	NA	NA	k+1	NA	k+1	0.00809423	k+1	1	3	33.3333
GRIN2B	NA	NA	k+1	NA	k+1	0.00934647	k+1	1	3	33.3333
GRM3	NA	NA	k+1	NA	k+1	0.0154444	k+1	1	3	33.3333
GRM5	NA	NA	k+1	NA	k+1	0.00330303	k+1	1	3	33.3333
GRM7	NA	NA	k+1	NA	k+1	0.00154262	k+1	1	3	33.3333
HILPDA	NA	NA	0.00362602	NA	k+1	k+1	k+1	1	3	33.3333
HS6ST2	NA	NA	k+1	NA	k+1	0.00747718	k+1	1	3	33.3333
HSPA13	NA	NA	k+1	NA	0.0331725	k+1	k+1	1	3	33.3333
HTR2C	NA	NA	k+1	NA	k+1	0.00771311	k+1	1	3	33.3333
IFNAR1	NA	NA	0.0143205	NA	k+1	k+1	k+1	1	3	33.3333
IFNGR1	NA	NA	0.00780282	k+1	NA	k+1	k+1	1	3	33.3333
IL13	NA	NA	k+1	NA	0.0446321	k+1	k+1	1	3	33.3333
IL1RAPL1	NA	NA	k+1	NA	k+1	0.000272227	k+1	1	3	33.3333
IL21R	NA	NA	0.0128976	NA	k+1	k+1	k+1	1	3	33.3333
IL7R	NA	NA	0.00197365	NA	k+1	k+1	k+1	1	3	33.3333
ITGA1	NA	NA	k+1	NA	k+1	0.0193463	k+1	1	3	33.3333
ITGA5	NA	NA	k+1	NA	0.0464415	k+1	k+1	1	3	33.3333
ITGA8	NA	NA	k+1	NA	k+1	0.023593	k+1	1	3	33.3333
ITGB1	NA	NA	0.0159269	NA	k+1	k+1	k+1	1	3	33.3333
KCNMA1	NA	NA	k+1	NA	k+1	0.00555344	k+1	1	3	33.3333
Klre1	NA	NA	0.00160646	NA	k+1	k+1	k+1	1	3	33.3333
LGALS1	NA	NA	0.00996007	NA	k+1	k+1	k+1	1	3	33.3333
LGALS3	NA	NA	0.00394731	NA	k+1	k+1	k+1	1	3	33.3333
LMBRD1	NA	NA	k+1	NA	k+1	0.00411971	k+1	1	3	33.3333
LRP1	NA	NA	0.0158351	NA	k+1	k+1	k+1	1	3	33.3333
LRRC24	NA	NA	k+1	NA	k+1	0.0186385	k+1	1	3	33.3333
LRRC8B	NA	NA	k+1	NA	0.035585	k+1	k+1	1	3	33.3333
Ly6a	NA	NA	0.00201955	NA	k+1	k+1	k+1	1	3	33.3333
MAN2A1	NA	NA	k+1	NA	k+1	0.0240286	k+1	1	3	33.3333
MAN2B1	NA	NA	k+1	NA	0.0470446	k+1	k+1	1	3	33.3333
MEGF10	NA	NA	k+1	NA	k+1	0.0147729	k+1	1	3	33.3333
MEGF8	NA	NA	k+1	NA	0.0217129	k+1	k+1	1	3	33.3333
NAT10	NA	NA	k+1	NA	0.00844391	k+1	k+1	1	3	33.3333
NCL	NA	NA	k+1	NA	k+1	0.00272227	k+1	1	3	33.3333
NF2	NA	NA	0.0142287	NA	k+1	k+1	k+1	1	3	33.3333
NID1	NA	NA	k+1	NA	0.00965018	k+1	k+1	1	3	33.3333
NIPAL4	NA	NA	k+1	NA	0.0343788	k+1	k+1	1	3	33.3333
NPTN	NA	NA	0.0104191	NA	k+1	k+1	k+1	1	3	33.3333
NRG1	NA	NA	k+1	NA	k+1	0.00139743	k+1	1	3	33.3333
NRXN1	NA	NA	k+1	NA	k+1	0.000998167	k+1	1	3	33.3333
NTN1	NA	NA	k+1	NA	k+1	0.0232301	k+1	1	3	33.3333
PBXIP1	NA	NA	k+1	NA	0.0253317	k+1	k+1	1	3	33.3333
PCDH15	NA	NA	k+1	NA	k+1	0.00110706	k+1	1	3	33.3333
PCSK2	NA	NA	k+1	NA	k+1	0.0126132	k+1	1	3	33.3333
PDE5A	NA	NA	k+1	NA	0.00180941	k+1	k+1	1	3	33.3333
PDIA3	NA	NA	k+1	NA	0.00120627	k+1	k+1	1	3	33.3333
PDIA4	NA	NA	k+1	NA	k+1	0.00315784	k+1	1	3	33.3333
PDPN	NA	NA	k+1	NA	k+1	0.00428304	k+1	1	3	33.3333
PGAP1	NA	NA	k+1	NA	0.0373945	k+1	k+1	1	3	33.3333
PLAT	NA	NA	k+1	NA	0.00603136	k+1	k+1	1	3	33.3333
PLXNA4	NA	NA	k+1	NA	k+1	0.00889276	k+1	1	3	33.3333
PODXL	NA	NA	k+1	NA	0.0241255	k+1	k+1	1	3	33.3333
PRG4	NA	NA	k+1	NA	0.0193004	k+1	k+1	1	3	33.3333
PRNP	NA	NA	k+1	NA	0.0434258	k+1	k+1	1	3	33.3333
PSD3	NA	NA	k+1	NA	k+1	0.00762237	k+1	1	3	33.3333
PSTPIP1	NA	NA	k+1	NA	k+1	0.00611604	k+1	1	3	33.3333
Raet1e	NA	NA	k+1	NA	k+1	0.0120506	k+1	1	3	33.3333
RBM7	NA	NA	k+1	NA	0.0458384	k+1	k+1	1	3	33.3333
RHOB	NA	NA	0.00642585	NA	k+1	k+1	k+1	1	3	33.3333
RPL17	NA	NA	0.0105109	NA	k+1	k+1	k+1	1	3	33.3333
RPL35A	NA	NA	0.0121173	NA	k+1	k+1	k+1	1	3	33.3333
RPL35	NA	NA	0.00376371	NA	k+1	k+1	k+1	1	3	33.3333
RPL4	NA	NA	k+1	NA	0.00904704	k+1	k+1	1	3	33.3333
RPLP2	NA	NA	0.00477349	NA	k+1	k+1	k+1	1	3	33.3333
RPS23	NA	NA	0.00514068	NA	k+1	k+1	k+1	1	3	33.3333
SCNN1A	NA	NA	k+1	NA	0.0229192	k+1	k+1	1	3	33.3333
SDC3	NA	NA	k+1	NA	k+1	0.0152629	k+1	1	3	33.3333
SEMA3A	NA	NA	k+1	NA	k+1	0.0164062	k+1	1	3	33.3333
SIDT2	NA	NA	k+1	NA	k+1	0.0115606	k+1	1	3	33.3333
Siglech	NA	NA	k+1	NA	0.0102533	k+1	k+1	1	3	33.3333
SIL1	NA	NA	0.0115665	NA	k+1	k+1	k+1	1	3	33.3333
SLC12A1	NA	NA	k+1	NA	0.026538	k+1	k+1	1	3	33.3333
SLC12A9	NA	NA	k+1	NA	0.0313631	k+1	k+1	1	3	33.3333
SLC24A3	NA	NA	k+1	NA	k+1	0.00720495	k+1	1	3	33.3333
SLC28A2	NA	NA	k+1	NA	k+1	0.0236475	k+1	1	3	33.3333
SLC29A4	NA	NA	k+1	NA	0.0126659	k+1	k+1	1	3	33.3333
SLC2A1	NA	NA	k+1	NA	0.0295537	k+1	k+1	1	3	33.3333
SLC2A3	NA	NA	k+1	NA	0.0247286	k+1	k+1	1	3	33.3333
SLC44A1	NA	NA	k+1	NA	k+1	0.0174588	k+1	1	3	33.3333
SLC4A10	NA	NA	k+1	NA	k+1	0.00787645	k+1	1	3	33.3333
SLIT2	NA	NA	k+1	NA	k+1	0.00754977	k+1	1	3	33.3333
SORL1	NA	NA	k+1	NA	0.0379976	k+1	k+1	1	3	33.3333
SPTB	NA	NA	k+1	NA	0.0283474	k+1	k+1	1	3	33.3333
SV2B	NA	NA	k+1	NA	k+1	0.00497269	k+1	1	3	33.3333
SV2C	NA	NA	k+1	NA	k+1	0.021996	k+1	1	3	33.3333
SVEP1	NA	NA	k+1	NA	k+1	0.0245549	k+1	1	3	33.3333
SYNPR	NA	NA	k+1	NA	k+1	0.0122865	k+1	1	3	33.3333
TLR2	NA	NA	0.0084913	NA	k+1	k+1	k+1	1	3	33.3333
TLR4	NA	NA	k+1	NA	k+1	0.00408341	k+1	1	3	33.3333
TMEFF1	NA	NA	k+1	NA	k+1	0.0182937	k+1	1	3	33.3333
TMEM132C	NA	NA	k+1	NA	k+1	0.0138292	k+1	1	3	33.3333
TMTC4	NA	NA	k+1	NA	0.044029	k+1	k+1	1	3	33.3333
TNFRSF14	NA	NA	k+1	NA	0.0349819	k+1	k+1	1	3	33.3333
Tnfrsf23	NA	NA	k+1	NA	0.0066345	k+1	k+1	1	3	33.3333
TNFSF13	NA	NA	k+1	NA	0.0138721	k+1	k+1	1	3	33.3333
TNFSF9	NA	NA	0.0137238	NA	k+1	k+1	k+1	1	3	33.3333
TNF	NA	NA	0.014091	NA	k+1	k+1	k+1	1	3	33.3333
TOR3A	NA	NA	k+1	NA	0.00723764	k+1	k+1	1	3	33.3333
TPBG	NA	NA	k+1	NA	k+1	0.00223226	k+1	1	3	33.3333
TSPAN13	NA	NA	k+1	NA	0.00482509	k+1	k+1	1	3	33.3333
UNC5C	NA	NA	k+1	NA	k+1	0.0114335	k+1	1	3	33.3333
UNC5D	NA	NA	k+1	NA	k+1	0.00471861	k+1	1	3	33.3333
WNT5B	NA	NA	k+1	NA	0.0205066	k+1	k+1	1	3	33.3333
WNT6	NA	NA	k+1	NA	k+1	0.0124862	k+1	1	3	33.3333
YBX1	NA	NA	k+1	NA	k+1	0.0245186	k+1	1	3	33.3333
NPTXR	0.0408922	NA	k+1	NA	k+1	k+1	k+1	1	4	25
FYN	0.0594796	k+1	k+1	NA	NA	k+1	k+1	1	4	25
F11R	0.0557621	NA	k+1	NA	k+1	k+1	k+1	1	4	25
ENTPD1	0.0483271	NA	k+1	k+1	NA	k+1	k+1	1	4	25
CTLA4	k+1	NA	0.00110157	NA	k+1	k+1	k+1	1	4	25
AK1	k+1	k+1	k+1	NA	NA	0.0083846	k+1	1	4	25
GPM6B	k+1	NA	k+1	NA	k+1	0.0238471	k+1	1	4	25
B4GALNT1	k+1	NA	0.0044063	NA	k+1	k+1	k+1	1	4	25
ALCAM	k+1	NA	k+1	NA	k+1	0.0184389	k+1	1	4	25
TSPAN32	k+1	NA	0.0147795	NA	k+1	k+1	k+1	1	4	25
CTSD	k+1	NA	k+1	NA	k+1	0.00537195	k+1	1	4	25
ITGAV	k+1	NA	0.0044522	NA	k+1	k+1	k+1	1	4	25
SERPINE2	k+1	NA	0.000367191	NA	k+1	k+1	k+1	1	4	25
LTB	k+1	NA	0.00307523	NA	k+1	k+1	k+1	1	4	25
ITIH5	k+1	NA	0.000458989	NA	k+1	k+1	k+1	1	4	25
PPM1L	NA	k+1	k+1	NA	k+1	0.01784	k+1	1	4	25
MET	NA	0.015186	k+1	NA	k+1	k+1	k+1	1	4	25
ROBO1	NA	k+1	k+1	NA	k+1	0.00872942	k+1	1	4	25
PRKAB2	NA	0.0182232	k+1	k+1	NA	k+1	k+1	1	4	25
TGFBR1	NA	k+1	k+1	NA	k+1	0.0142829	k+1	1	4	25
IGF1R	NA	k+1	k+1	NA	k+1	0.0162973	k+1	1	4	25
PTPRG	NA	k+1	k+1	NA	k+1	0.0047549	k+1	1	4	25
CHL1	NA	k+1	k+1	NA	k+1	0.00148818	k+1	1	4	25
NRP2	NA	k+1	k+1	NA	0.0259349	k+1	k+1	1	4	25
TJP1	NA	k+1	k+1	NA	k+1	0.0137021	k+1	1	4	25
LTBP1	NA	k+1	k+1	NA	k+1	0.0161159	k+1	1	4	25
HK2	NA	k+1	0.00725203	k+1	NA	k+1	k+1	1	4	25
EPHA3	NA	k+1	k+1	NA	k+1	0.0203808	k+1	1	4	25
NCAM2	NA	k+1	k+1	NA	k+1	0.00923758	k+1	1	4	25
ACP2	NA	k+1	k+1	NA	0.00784077	k+1	k+1	1	4	25
EPHB1	NA	k+1	k+1	NA	k+1	0.0215604	k+1	1	4	25
ROR1	NA	k+1	k+1	NA	k+1	0.0207619	k+1	1	4	25
Impad1	NA	k+1	k+1	NA	k+1	0.00301265	k+1	1	4	25
GUCY2GP	NA	k+1	k+1	NA	0.0211098	k+1	k+1	1	4	25
FLT1	NA	k+1	k+1	NA	k+1	0.023956	k+1	1	4	25
PTPRN2	NA	k+1	k+1	NA	k+1	0.00597085	k+1	1	4	25
MAP3K5	NA	k+1	k+1	NA	k+1	0.0182029	k+1	1	4	25
ZAP70	NA	k+1	k+1	0.0212766	NA	k+1	k+1	1	4	25
ERBB4	NA	k+1	k+1	NA	k+1	0.00402896	k+1	1	4	25
ADAM22	NA	k+1	k+1	NA	k+1	0.0149362	k+1	1	4	25
SDK1	NA	k+1	k+1	NA	k+1	0.00225041	k+1	1	4	25
SORCS3	NA	k+1	k+1	NA	k+1	0.0134117	k+1	1	4	25
NPR2	NA	k+1	k+1	NA	0.0168878	k+1	k+1	1	4	25
CD28	NA	NA	k+1	0.0638298	k+1	k+1	k+1	1	4	25
HAVCR2	NA	NA	0.0041768	k+1	k+1	k+1	k+1	1	4	25
IL1R1	NA	NA	k+1	k+1	0.0150784	k+1	k+1	1	4	25
PTPRS	k+1	k+1	k+1	NA	0.0367913	k+1	k+1	1	5	20
PTPN2	k+1	0.00379651	k+1	k+1	NA	k+1	k+1	1	5	20
