# Supplementary material for: Rank aggregation of independent genetic screen results highlights new strategies for adoptive cellular transfer therapy of cancer
Source: Front Immunol. 2023 Dec 8;14:1235131. doi: 10.3389/fimmu.2023.1235131 (PMC10748423; doi:10.3389/fimmu.2023.1235131)
Supplement: Supplementary Table 2 — The rank aggregated output from the TopKLists geometric analysis in descending order of selection strength. [file Table_2.xlsx]

## Sheet: TopK_output_tissueAccumulation
TopK.geo.mean	Scores.geo.mean
AAK1	20.1143
LAG3	22.6937
EHHADH	25.02
RGS16	26.7345
MACROD2	30.6431
CKB	31.9295
DGKZ	32.4542
TOX	33.6833
NR4A2	38.5578
RNF214	39.5601
PDCD1	40.5983
SPRR1B	43.3359
PTPN2	46.1493
SON	50.04
CCL4	51.1412
EPB41L5	52
EIF3B	53.0754
FHIT	53.6732
CPD	54.5286
ZAP70	54.9947
NR4A3	55.61
RGS11	55.9464
SERPINE2	57.9942
SOCS3	58.2574
ARHGDIG	58.6771
SH2D2A	59.457
VAPA	61.2862
ITIH5	61.3214
AHCY	63.7887
MYB	65.9329
IBTK	67.0255
UBA52	67.0522
UBE3D	68.5201
IL1RAPL1	68.7018
ENTPD7	69.1645
RBKS	70.5944
MGAT5	70.5944
HIF1AN	70.7672
PRKG1	71.0106
DCC	71.3353
IKZF2	71.3383
HK2	72.7595
CTLA4	72.9238
SALL1	72.9452
CDK6	74.1019
PIGZ	75.06
ENTPD1	75.2208
PENK	77.2573
CNTN4	77.4101
GRID2	78.6439
CHL1	79.098
CD207	79.1202
PTPRT	81.1466
HAVCR2	81.56
RBM3	82.1219
MAGI2	82.9819
KDR	83.509
DIAPH2	84
EPHA6	84.0647
CSMD1	84.4468
AK1	84.4702
CSMD3	84.8469
LPCAT4	86.6718
PRKAB2	86.7529
IL1R1	86.7529
ADGRL3	87
CCL3	87.4503
SH2D1A	87.597
SDK1	87.6484
ADAMTSL3	88.459
EGR2	88.9434
PDK1	88.9434
PDIA3	88.9434
PPP3CB	89.4678
ALK	90.7247
NRXN3	91.9293
NRIP1	92.9298
CTNNA3	93.6162
CD28	94.0082
LY6E	94.382
LTB	94.7503
SNRNP35	95.2733
TNFRSF18	95.7092
GPC5	96.902
PAPSS2	97.2446
CDKN2A	97.5744
PTPRS	97.6161
CTSD	97.869
KIF5B	98.5038
L3MBTL1	100.08
IL1RAPL2	101.632
PIM1	101.706
ERBB4	101.752
SMAD2	101.815
PPP2R2D	101.815
PDE5A	101.815
NRXN1	102.136
IRF4	102.282
ACP2	102.357
LRRC4C	103.16
B4GALNT1	103.451
ITGAV	103.768
MAGI1	104.194
IFNGR1	104.491
DLG2	104.666
PCDH15	105.71
PTPRG	105.792
CCSER1	106.151
PTPRK	107.408
FYN	108.229
CNTN3	108.312
CNTN6	108.72
CADM2	109.057
PRKDC	109.531
SFI1	110.485
PTPRM	111.537
PTPRN2	111.862
SGCZ	111.893
CBLB	112.062
EIF2AK3	112.062
ADORA2A	112.062
CCDC80	112.062
NRG1	112.211
IER5	112.24
GALNTL6	113.283
NKAIN2	114.656
RPS28	116.138
GRM7	116.349
ADGRV1	116.688
INPP4B	117.038
RABGAP1L	117.772
DGKB	118.02
KCNIP4	118.68
TTC39B	119.163
PRKCH	119.912
INPP5B	120.715
DLAT	120.715
EMP3	120.88
SCN8A	121.289
FHL1	122.572
NLGN1	122.826
IGSF21	123.075
ROBO1	123.396
PPIL2	123.843
PACSIN3	123.949
NPR2	124.184
DDIT4	124.503
NAALADL2	125
NCAM2	125.199
CHCHD10	125.443
STK39	126.327
SOCS1	128.279
HIPK1	128.279
CHRNA7	128.279
NRG3	128.798
GZMK	128.868
GRIK2	129.148
POLE	130.008
NPTXR	130.087
MAST4	130.961
TPBG	130.973
CTNNA2	131.206
KCNH5	131.794
GUCY2GP	131.81
CNKSR2	133.9
CAPG	134.104
ALCAM	134.252
FRMPD4	134.737
JUN	135.042
GRK6	135.042
DEFB125	135.042
GPR65	135.778
AKAP6	135.838
MSS51	135.893
PTPRCAP	135.96
SUGCT	137
ANKS1B	137.04
SORCS3	137.468
F11R	138.171
C15orf48	138.232
TJP1	138.272
EOMES	138.487
NRP2	139.161
FAF2	139.305
TGFBR1	139.73
CDKN1A	140.128
PCDH9	140.424
NCL	140.99
VAMP7	141.189
TSPAN13	141.189
CNTN1	141.196
ENOX2	141.44
ADAM22	141.463
TENM2	141.534
TSPAN32	141.685
SLC22A15	142.239
ARHGAP26	142.691
LAMA2	142.905
CASK	143.222
DPP6	143.283
EPHA7	143.354
ATP6V1E1	143.729
GPM6B	143.835
LTBP1	144.201
IGF1R	144.651
ROBO2	144.791
DPYD	144.814
PAK3	144.92
IL7R	145.457
DGKA	146.842
SBF1	146.842
NDST3	146.959
NEGR1	147.305
UHMK1	147.584
PPM1L	147.967
IMMP2L	148.02
PDIA4	148.365
CASP3	148.678
MAP3K5	148.705
NYNRIN	149.074
MET	149.133
GRM5	149.755
MAGI3	150.034
ALPG	150.06
CDH13	150.098
ALPI	150.105
SH3KBP1	150.151
MPP7	150.514
EMB	150.52
PBX3	150.528
PLSCR1	150.762
CD160	150.949
ADK	151.584
TNNI3K	151.82
EPHA5	151.938
MDFIC	152.091
IPMK	152.091
PLAT	152.091
HNRNPF	152.191
CD53	152.929
NT5E	153.092
EPHA3	153.128
GRM8	153.216
STK17B	153.237
KLF2	153.636
SLC7A11	153.777
ROR1	153.96
AGBL1	154.234
NCBP2	155.245
EPHB1	155.544
DUSP4	155.636
PWWP2B	156.25
ITPR2	156.691
ROCK1	157.001
TOR3A	157.001
NSUN3	157.248
TMSB10	157.251
BMPR1B	157.271
KCNH8	158.252
PRKCE	158.468
RNF11	158.547
GPC6	159.226
FURIN	159.734
MAP3K7	159.966
FLT1	160.174
TYRP1	160.206
TLR4	160.947
CAMK1D	161.019
ZNF618	161.18
DSCAM	161.333
PPFIA2	161.541
LMBRD1	161.541
NSMAF	161.635
SLCO3A1	161.879
FHL5	163.11
PDPN	163.297
PALLD	163.391
PTP4A3	163.66
GRID1	163.874
SOX5	164.067
RPS19	164.244
PRKD1	164.601
MYO3B	165.794
MAST2	165.991
NAT10	165.991
SLIT3	166.142
MGAT4C	166.904
PCDH11X	167.839
ACACA	167.841
UNC5D	168.622
RWDD2A	168.769
SMAD3	169.532
CELF2	169.694
ARHGAP5	170.143
RPL4	170.143
CDKL5	170.681
UPP1	170.95
SV2B	171.032
CDH18	171.528
CPNE3	171.883
EBF2	172.158
TENM1	172.438
SMIM1	173.344
AKAP9	173.611
NID1	174.101
MMD	174.207
MTMR1	174.237
PTPRR	174.238
LCLAT1	174.348
LPAR1	174.769
UGT1A1	176.031
AK5	176.182
PRKCA	176.531
TLE1	176.918
HILPDA	177.293
ARL4C	177.403
KCNMA1	177.636
ALAD	177.8
YPEL2	177.887
AKAP8L	177.887
KCNA4	177.887
PPP2R2B	177.913
EMP1	178.17
RNF20	178.678
STK32B	179.189
ANK3	179.332
ABCA1	179.41
NPAS3	179.552
RPL35	179.9
RASEF	180.422
WDR89	180.544
ITM2A	180.936
ASIC2	181.287
CACNA1C	181.467
B3GALT1	181.471
PDP1	181.518
LY9	181.518
LGALS3	181.598
PHKA1	181.607
PGM3	182.148
FRAS1	182.632
GPC3	182.863
RPS6KA5	182.994
LRRTM4	183.005
PSTPIP1	183.094
RIPK2	183.479
RPS29	183.63
SP110	183.859
WWOX	184.708
YES1	185.01
B3GALNT1	185.01
PTP4A2	185.156
DACH2	185.553
ZNF804B	186.395
RPL10	186.665
TTK	186.803
PIK3R1	187.344
SLC29A4	188.374
BLVRB	188.554
PTK2	188.879
C1orf94	188.897
RPL38	189.652
CTNND2	189.723
MAPK10	189.787
HMGB3	190.08
PLXDC2	190.191
GML	190.547
PDLIM5	190.761
WLS	191.097
ZFHX3	191.366
MKNK1	191.429
PPM1G	191.623
CACNA2D1	191.878
ARHGAP24	192.093
FSTL5	192.182
DCLK1	192.533
TAGLN2	192.593
CDC42BPA	192.971
ERC2	192.995
STK3	193.117
SBF2	193.48
FGF14	193.804
SLC24A3	193.953
RPLP2	194.16
PIK3CB	194.632
TNFSF13	194.765
BRINP1	195.412
MORC1	195.417
CERS4	195.489
B2M	195.62
PTPRO	195.842
CALM2	196.089
HS6ST2	196.184
EXOC4	196.212
PPM1E	196.266
PTPN22	196.342
CDK5R2	196.406
SSH2	196.617
DUSP11	196.687
PPP1R1C	196.757
TTBK2	196.967
SLIT2	196.984
OR10S1	197.008
PSD3	197.579
TNK1	197.808
GHSR	197.808
KSR2	198.08
HTR2C	198.367
MAPK8IP3	199.453
SLC4A10	199.731
RPS23	199.874
PIK3C2G	200.065
KIAA1217	200.16
PPM1H	200.403
GALNT13	200.94
NLK	201.009
DPP10	201.267
STK25	201.344
GRIN2A	201.648
BAAT	201.718
NUTM1	202.492
ECM1	202.612
ITPA	202.94
RAB3IL1	203.263
SGPP2	203.332
ICAM1	203.412
TRPM7	203.629
COL6A1	203.629
RAD23B	204.032
IRAK1BP1	204.765
AUTS2	204.797
CDH11	205.25
NELL1	205.56
RALYL	206.32
PPP3CC	206.419
PRKAA2	206.752
STK32A	206.879
PPP1R9A	206.942
WNK3	207.258
CRYAB	207.907
PLXNA4	208.796
FRMD3	209.332
GABRB3	209.678
EDIL3	210.822
ADGRB3	211
LEPR	211.563
CD226	211.783
PATE1	212
RABAC1	212.038
OR13F1	212.302
GRIN2B	212.451
CD72	214.366
ARHGAP15	214.502
SLC8A1	214.986
ZBTB20	215.23
RHOB	215.904
HCRTR2	215.956
SGCD	216.149
C8A	216.679
ABHD14A	216.888
PNISR	217
CCDC27	217.401
MAGEB18	218.119
CACHD1	218.439
CACNA2D3	218.836
EFNA5	219.084
PRG4	219.353
TRPM3	219.55
SLC2A13	219.885
SEMA6D	220.261
DLGAP1	220.971
ANXA5	221.13
CX3CL1	221.764
PPT1	222.383
AFF2	223.085
PLCB1	223.786
TMC1	223.961
WNT5B	224.123
ATRNL1	224.484
IRAG2	224.9
C11orf87	225.18
GRIA3	225.642
PARD3B	225.874
MPDZ	226.566
EGFEM1P	227.255
GPR158	227.298
FAU	227.385
UNC5C	227.447
CALCRL	227.596
TP53INP1	227.943
SIDT2	228.487
SP140	228.629
MEGF8	228.698
CUBN	228.782
SP140L	229.312
FILIP1	229.843
HPSE2	229.993
GREM2	230.673
TMEM30A	230.919
TMEM117	231.263
HSFY2	231.35
MCTP1	232.026
INHBA	232.276
GNG10	232.699
SCNN1A	233.098
SOX6	233.371
SYNPR	233.408
GABRG3	234.041
WNT6	234.396
CNTN5	234.708
PCSK2	235.097
GMDS	235.374
CAV2	235.793
TLR2	235.985
TRAM2	236.7
CD7	237.065
PODXL	237.337
SNTG1	238.019
CLEC14A	238.538
NBEA	239.33
SLC2A3	239.401
ARSB	239.42
HDAC9	240.635
RYR3	241.284
PBXIP1	241.429
RPL36A	241.76
WDR82	241.932
TMEM132C	242.147
KCNQ3	242.278
DACH1	243.222
RPS25	244.074
THSD7B	244.506
SAMD12	245.145
SLC12A1	245.388
ADAM12	245.651
TMEM125	245.782
DDX21	246.366
LINGO2	246.418
DIAPH3	247
ADRA1B	247.32
MEGF10	247.555
ZFPM2	247.685
LHFPL2	248.636
SPTB	249.223
ATP11C	249.574
LGALS1	250.064
PAPPA	250.2
APP	250.789
KLHL1	250.825
SDC3	250.911
GRM3	251.767
ZNF292	252.069
ENOX1	252.69
CD3E	252.697
SLC2A1	252.943
CLASP1	253.308
TBC1D5	253.925
NPTN	254.422
ACE2	254.763
CD38	254.849
RPL17	255.276
NABP1	255.327
AJAP1	255.369
RAB2A	255.767
DLGAP2	256.379
SLC12A9	256.557
GRIA1	256.665
SEMA3A	257.016
CDK14	258.203
PSCA	258.326
LURAP1L	258.809
POLA1	259.413
RPL36	259.692
CD27	260.282
KDM4C	260.73
GPR63	261.216
HSPA13	261.794
ARFGAP2	261.815
PABPC1	261.847
MEGF9	261.946
SLC44A1	262.508
ELFN2	263.494
SIL1	263.516
PTBP3	263.602
VIM	263.985
CYP4A22	264.195
KCNH7	264.787
CNTNAP4	264.95
NIPAL4	265.173
TENM4	265.377
CHST11	265.718
EDA	265.966
ABCB9	266.105
TMEFF1	266.372
B3GAT1	266.554
TNFRSF14	266.83
PRSS35	267.14
FAM83B	267.726
RPL35A	267.837
S100A10	268.209
IQCF5	268.31
LRRC24	268.424
LRRC8B	268.467
LUZP2	268.892
HIF1A	270.296
ORC3	271.21
ANGPT1	271.496
MSL2	271.787
ITGA1	272.123
STPG2	272.362
RPS27	272.367
BCAS3	272.936
IL21R	273.142
PGAP1	273.262
KCNAB2	274.08
CSMD2	274.651
GRIA2	274.705
SORL1	274.824
PHF3	275.788
CACNA1B	276.332
GRIP1	276.355
ST3GAL1	276.368
UBE2U	277.485
BCL2L1	278.489
AGBL4	278.611
BST2	278.963
PRLR	279.333
BDKRB2	279.405
TNFSF9	279.673
GRM1	279.732
DCDC5	280
CPA5	280.291
FGF13	280.849
BMP3	280.899
CHRM3	281.405
KCNJ6	281.493
CTRC	281.961
GP5	281.979
CHRDL1	282.464
TNF	282.481
PPBP	282.496
OPHN1	282.515
TEX10	283.069
NF2	283.519
FABP7	283.841
TSPAN7	284.195
IFNAR1	284.208
SV2C	284.291
TENM3	284.723
GP6	285.289
CDH12	285.82
CARMIL3	286
TMCO2	286.367
RAB27A	286.447
PRNP	286.723
DLK1	287.128
TMTC4	288.142
CRIM1	288.433
SLC25A21	288.545
SORCS2	288.619
GABRG1	288.711
FOXP2	289.086
IL13	289.548
LHFPL3	289.627
ERP44	289.927
LARGE1	290
NTN1	290.002
HS6ST3	290.167
RPS5	290.345
PDE1C	290.706
DHRS3	291.244
EXOC6B	291.781
ITGA8	291.917
SLC28A2	292.099
CXADR	292.279
LPP	292.317
RBM7	292.319
GABRB1	292.851
MYSM1	293.385
ITGA5	293.685
MAN2A1	293.987
LRP1	294.153
MID1	294.45
ITGB1	294.792
RBMS3	294.981
MAN2B1	295.038
CDK5RAP2	295.511
YBX1	295.939
CCND2	296.095
SVEP1	296.115
GPC4	296.291
FREM1	296.569
TRDN	297.096
PDCD6IP	297.622
FXYD5	297.987
SNAP91	298.148
DIP2C	298.672
PEX16	299.718
RPL26	299.867
ZNF622	300.24
RBFOX1	300.761
ST6GALNAC3	301.8
MTO1	302.318
UGT1A3	302.835
TGFBRAP1	303.351
PSMB2	304.381
KANK4	304.895
RBPJ	305.238
PEX10	305.408
LRRFIP2	305.437
OR1M1	305.92
KLF13	306.431
MECOM	306.941
RPS9	307.272
ARG2	307.959
SH3BGRL3	308.467
TOPORSLP	309
RARG	309.095
SUPT3H	309.48
MAML3	311.496
SEMA5A	311.998
CAMKMT	312.5
DDX46	312.711
CADPS2	314.496
TTC27	314.994
GNG11	315.986
RPS12	316.285
VPS13B	316.481
FOXP1	316.975
RIMS2	317.468
CHORDC1	317.818
CPQ	317.961
GUCA2B	318.453
TANC2	318.944
RPS21	319.819
TMEM178B	319.923
JAZF1	320.412
ARL15	320.9
TMEM163	321.571
TRHDE	321.874
PCLO	322.36
LRRC7	323.33
CACNA1D	323.813
HMGB4	324.296
SLA	325.048
REV1	325.26
C8B	325.741
PARD3	326.221
CEP112	326.7
LILRB4	326.772
KCND2	327.179
PCDH7	327.657
ZNF407	328.611
GBE1	329.087
NAV2	329.562
SOX14	330.036
CYTB	330.194
PLSCR4	330.51
ME1	330.983
SYNE1	331.456
IL10RA	331.892
VPS8	332.399
PHEX	333.339
NFE2L1	333.581
BCKDHB	333.808
STC2	335.212
NCBP1	335.678
LOXL3	337.074
NF1	337.538
ATG10	338.001
VWA8	338.464
ID2	338.597
ADARB2	338.926
KLF6	340.253
RSRC1	340.309
TMTC2	341.227
RPL23A	341.901
SLC26A7	342.6
ARHGEF10L	343.057
NCALD	343.513
SMARCA5	343.54
AGFG1	343.968
CYLC2	344.877
RPLP1	345.172
NAV3	345.783
AKIRIN2	346.235
DRG1	346.687
MXD1	346.797
TRPC5	347.589
KIAA0825	348.039
RPL37A	348.414
VCP	348.937
PDE11A	349.385
CDH19	349.833
RPL14	350.023
DENND1A	350.28
COL27A1	351.172
NHS	352.062
MYO1D	352.507
HOPX	353.219
IGFBP2	353.394
SPOCK1	354.278
TCF4	354.72
L3MBTL4	355.161
CNTLN	355.601
CDKAL1	356.041
KRTCAP2	356.387
NOL4	356.48
RAD51B	356.919
CHST9	357.795
ALDOA	357.961
MALRD1	358
DOK6	358.232
KAZN	358.668
CNGB3	359.104
POLR2I	359.527
MBD5	359.54
RAVER2	360.843
CIRBP	361.087
FRMD4B	361.277
ASCC3	361.71
XRCC4	362.574
ACSS3	363.006
SCHIP1	363.436
OTUD7A	363.867
RAP1A	364.187
BLOC1S4	364.297
ZNF385B	364.726
FAXC	365.155
CCNC	365.583
RPS15	365.727
RPS16	367.26
VAV3	367.717
TMEM132D	368.143
ZNF697	368.567
ARHGAP6	368.992
DBNL	369.839
FBXL7	370.262
ZCCHC7	370.685
PDE1A	371.106
ELL	371.528
ATP6V1G1	371.823
FUT9	371.949
ANO4	372.369
FAM172A	372.789
OFCC1	373.209
CMTM7	373.331
COL4A6	373.628
PLCB4	374.047
ATXN1	374.127
SENP6	374.465
AHNAK	374.833
SORCS1	374.883
SFMBT2	375.717
RGCC	376.33
IFNA4	376.549
MROH2A	377.379
UTRN	377.794
MKRN2	377.82
ALG6	378.208
CENPP	378.621
IRF7	379.305
RGS6	379.447
FAM155A	379.859
KCNIP1	380.271
VTI1B	380.682
F8	381.093
MTAP	381.504
ERC1	381.914
GTDC1	382.323
NTNG1	382.732
CDH8	383.141
USH2A	383.549
NDUFAF4	383.957
RBFOX3	384.771
SPATA19	385.178
RPL37	385.186
TRAK2	385.584
MED12L	385.99
ANO2	386.395
TRAM1	386.642
PACRG	387.204
ZNF541	387.608
SUB1	388.093
SPATA16	388.415
KALRN	388.817
UBE2E2	389.22
DYNLL1	389.538
DOCK5	390.023
DOCK4	390.825
CAB39	390.978
RAPGEF4	391.625
GPR37	392.423
WDPCP	392.822
SHROOM4	393.22
SPAG16	393.618
ARL5A	393.843
KCNN2	394.412
OPRM1	394.809
HOMER3	395.205
ACOXL	395.601
PDZD2	396.391
NDFIP2	396.686
SHROOM3	397.18
AQP7	397.574
MIER1	397.967
HIVEP2	399.145
REL	399.51
VTI1A	399.537
TRPS1	399.929
ICE2	400
ZC3H12B	400.32
IL4R	400.914
ARHGAP10	401.101
COL25A1	403.047
TMEM135	403.435
EQTN	403.823
GLIS3	404.21
HMGCLL1	404.597
MAP7D1	404.984
CIAPIN1	405.098
PDE7B	405.756
EIF2S1	406.142
RGS1	406.482
THRB	406.527
XPA	406.912
PGAM2	407.296
OXR1	407.68
EXOSC2	407.863
ASB18	408.064
KCNAB1	408.447
FAM189A1	409.213
KMT2D	409.238
CREB5	409.977
SAMD4A	410.358
NCKAP5	410.74
BTBD3	411.12
STXBP5L	411.501
BANK1	411.881
FBXO33	411.976
OR2J3	412.261
EBF1	412.64
RYR2	413.019
RNF19B	413.338
CMSS1	413.398
SPEF2	413.777
MRPS18C	414.695
ATP8A2	414.91
HS3ST4	415.287
RDH12	415.663
CYB5R4	416.04
GPR183	416.048
IQSEC1	416.416
MYO16	416.791
SLPI	417.397
KCNQ1	417.542
FBXL4	417.916
CSGALNACT1	418.291
B9D1	419.411
CATSPERB	419.784
CXCL2	420.081
SLFNL1	420.157
HYDIN	420.529
TMEM259	421.273
TEX11	421.644
FHOD3	422.015
TTLL5	422.386
CLEC4E	422.748
SHROOM2	422.756
PIGK	423.126
WDR7	423.496
FMNL2	423.866
ARHGAP39	424.075
DCAF12	424.235
DOCK11	424.603
TTC7B	424.972
DOCK9	425.34
HYPK	425.399
NUDCD3	425.708
COL24A1	426.075
RPS24	426.718
UBTFL1	426.809
VPS4A	427.176
PRDM2	427.542
SEMA3D	427.908
ITGA4	428.033
SPECC1	428.639
PIEZO2	429.003
RPL23	429.344
FAM168B	429.368
CPED1	429.732
DPH6	430.097
DYM	430.46
CYP2J2	431.187
GPHN	431.55
RNLS	431.912
UBE2L6	431.954
ORM2	432.274
CNTNAP5	432.636
LIMCH1	432.998
EBI3	433.253
RAPGEF2	433.359
BTBD9	433.72
TRPC6	434.441
HNRNPA1	434.548
TBX20	434.801
ANO3	435.161
PDHB	435.52
KIAA0040	435.839
CYP4B1	436.238
PCSK5	436.597
TMTC3	436.955
RPL18A	437.127
LMO3	437.671
RPL27	438.411
EPS15	438.743
RELN	439.099
SYT1	439.455
NSMCE2	439.811
ASB3	440.167
RUNX2	440.522
RASGEF1B	440.878
ERH	440.967
SERPINB10	441.232
CALN1	441.587
BTG1	442.24
DNAJC1	442.295
PYCR2	442.649
SEMA3E	443.355
ND3	443.509
CYP4A11	443.708
CHN2	444.061
SPOCK3	444.413
KCTD8	444.765
FMR1	444.774
DDX10	445.468
TPM2	445.819
ADSS2	446.036
NEK1	446.17
RILPL2	446.521
RASGRF1	446.871
AIG1	447.221
THUMPD1	447.294
ZNF317	448.27
RPL24	448.549
KLHL32	449.316
NHSL2	449.664
CERS6	450.012
MEGF11	450.36
CNN2	450.707
SMAP2	451.401
BAZ2B	451.748
COL15A1	452.094
RPS27A	452.292
SLC35F4	452.44
FMN1	453.131
KCNT2	453.477
NPC2	453.533
C19orf81	453.822
LEPROT	454.166
RPL29	454.77
SPTLC3	454.855
SERPINB3	455.199
SERPINB4	455.543
OR6X1	455.886
CXCL3	456.004
EPS8	456.572
FARS2	456.915
CRYZL1	457.235
ATP5PO	457.941
ZMAT4	458.283
NUCB2	458.463
EFHC2	459.306
COL14A1	459.647
EHBP1	460.327
VWC2L	460.667
TDG	460.908
CCDC178	461.007
POLE3	461.346
POR	462.126
MAD1L1	462.362
SLC31A2	462.701
STXBP6	463.039
CHAF1B	463.34
SYNE2	463.377
ADAMTS17	463.714
KLF12	464.052
RPL7A	464.551
NALCN	464.726
IVNS1ABP	465.062
SPAG17	465.735
CCL5	465.76
PRUNE2	466.071
GCM1	466.406
KIAA1328	466.742
GABRB2	467.077
SLC44A5	467.412
TFAP2B	467.747
NR3C2	468.081
HDAC7	468.167
ASAP1	468.415
SLC10A7	468.749
RFX3	469.083
CDK2AP2	469.366
USP9Y	469.417
GCM2	469.75
ZNF521	470.083
GABARAP	470.561
KIF6	470.748
NHSL1	471.081
GAS7	471.413
NCOA1	471.745
COL4A5	472.076
AGO1	472.408
CACNB2	472.739
PLEKHG1	473.07
OR13C8	473.4
C2orf80	473.731
RBMS1	474.721
THOC2	475.051
KLF3	475.315
ESRRG	475.38
ZFHX4	476.038
POLR1E	476.366
ZC3HAV1	476.496
YRDC	477.351
RPS14	477.674
LDLRAD4	477.679
PEX5L	478.334
PGR	478.661
FOSL2	478.849
BTRC	479.314
NXPH1	479.64
TOMM7	480.021
APBA2	480.293
SASH1	480.419
BEST1	480.618
CHCHD6	480.944
SYNGR1	481.19
MCC	481.269
MYT1L	481.594
SYT16	481.919
RAP1GAP2	482.244
RORA	482.357
FAM120C	482.568
PHLDB2	482.892
PHACTR1	483.216
CHD3	483.52
TNFRSF1B	483.54
CHM	483.864
ADCY8	484.51
RPL19	484.681
ME2	484.833
ZNF560	485.156
PLSCR5	485.8
SMARCAD1	485.839
OLA1	486.122
FSTL4	486.444
CHSY3	486.766
RPL13	486.995
YOD1	487.087
RTTN	487.729
PSIP1	488.05
NEBL	488.371
DRAM2	488.691
ABCA13	489.011
LYST	489.297
AR	489.331
RALGPS1	489.651
MEF2C	489.97
TBCC	490.29
FRMPD1	490.609
OR52H1	490.928
CCDC7	491
TTC28	491.246
TEAD1	491.565
COPS3	491.589
IL33	491.883
GALNT18	492.201
MRPL37	492.519
CCT4	492.731
RDH11	493.154
SRBD1	493.471
ELP4	493.788
LCOR	493.87
PHF21A	494.738
RBL2	495.007
AGMO	495.055
TMEM232	495.371
FAF1	495.686
RIT2	496.002
NDRG1	496.141
OR7G2	496.317
LDLRAD3	496.633
MAMDC2	496.948
RPE	497.263
CRISPLD1	497.577
GAB2	497.892
PCCA	498.206
PLD1	498.52
CHD9	498.834
MCF2	499.461
TRIAP1	499.528
ABLIM1	499.774
TMCC3	500.087
PDE3A	500.4
ARAP2	500.652
SLC25A13	501.025
ASIP	501.649
COX5A	501.773
CEP128	501.961
RBFOX2	502.273
MYF6	502.584
CYP2B6	502.896
SAMD4B	503.207
SH3BGRL2	503.828
NUPR1	504.008
STARD13	504.449
SRPRB	504.759
UPP2	505.069
NDUFA4	505.122
NFIB	505.689
OR8B2	505.998
ND4	506.233
OR8B3	506.307
INVS	506.616
VPS41	506.925
LRRIQ1	507.234
XRCC5	507.342
CTTNBP2	507.542
ST3GAL3	507.85
CLEC4D	508.449
ARHGEF9	508.466
EIF3A	508.774
STRBP	509.389
LMBR1	509.696
PLCH1	510.003
ZDHHC14	510.31
CLYBL	510.616
POLR2L	510.654
CCDC17	510.923
PRICKLE2	511.535
C1orf54	511.754
CDAN1	511.841
NCOA7	512.146
TBX18	512.452
HNRNPDL	512.851
SOBP	513.062
CTNNA1	513.977
KHNYN	514.281
FGF12	514.585
PLIN2	515.038
SMG6	515.193
SYT9	515.497
HMCN1	516.104
GBP2	516.128
RAB3C	516.407
MPPED2	517.013
MMP12	517.216
SH3RF1	517.315
PKP4	517.618
SLC4A4	517.92
CEP41	518.301
ITSN1	518.524
FAM83D	518.826
TMCC1	519.127
SMARCE1	519.384
VSTM2A	519.73
THYN1	520.332
SRSF6	520.465
RBM47	520.632
DNAH11	520.933
AKAP13	521.233
GNB1	521.533
C7orf26	521.544
FRMD4A	522.433
STX6	522.62
DCAF10	522.732
FILIP1L	523.032
DDI2	523.331
TAL2	523.63
PSMB6	523.695
POU3F2	524.525
SOCS6	524.824
PDSS2	525.122
AOAH	525.42
TNFAIP2	525.836
A1BG	526.015
GLRA2	526.61
RNF157	526.904
UBR3	526.907
MMP16	527.204
DDOST	527.501
LDB2	528.094
SNAPC3	528.39
SRGAP1	528.686
RBP2	528.982
TNFAIP8L2	529.033
GDF6	529.869
MYL6	530.094
SLA2	530.164
KLF8	530.459
MBP	530.754
ZNF536	531.049
OAZ1	531.153
PKHD1L1	531.638
CA10	531.932
OSBPL3	532.21
CWC27	532.226
DOCK2	532.814
STAC	533.108
DKKL1	533.265
ZDHHC21	533.401
VWC2	533.695
CDS2	534.281
WDR17	534.866
TBC1D2B	535.159
TBC1D32	535.451
SLC24A2	536.035
ZNF462	536.327
SSBP1	536.418
MCM2	536.619
CCDC141	536.911
DMRTA1	537.202
KLF10	537.464
HAGH	537.784
RORB	538.075
MAOB	538.366
SMYD3	538.657
FGD4	538.947
PCDHA4	539.528
HUWE1	540.107
IKZF3	540.592
IL1RN	540.789
TIAM2	541.554
KATNIP	541.843
FANCC	542.421
GXYLT1	542.667
KANK1	542.997
PHACTR2	543.047
PDZRN3	543.285
ANKRD28	543.573
PCDHA2	543.861
FOXN2	544.149
C9orf43	544.436
ROM1	544.724
LAPTM4A	544.735
PRKCB	545.011
TRAPPC9	545.298
ST7	545.585
UQCRB	545.766
TANGO6	545.872
IFT80	546.158
PHTF2	546.445
MRPL33	546.794
GNAQ	547.017
CELA2A	547.303
NINJ1	547.821
PARP8	547.875
NFYC	548.161
DLC1	548.731
PPAT	548.846
KIF26A	549.301
OR6C65	549.586
RPS11	549.871
NCOA2	550.155
OPCML	550.724
MAP4K1	550.89
OR10G9	551.008
UGGT2	551.292
HERC1	552.143
SPATA5	552.71
RPS20	552.927
OR56A3	552.993
C11orf94	553.276
ELMO1	553.558
ADAMTS2	553.841
ESD	553.942
UPF2	554.124
FAM135A	554.406
MRPS28	555.252
GRIK1	555.534
ACTN2	555.816
IRS2	555.968
DYNC1I1	556.097
ACAA1	556.66
BRIP1	557.502
APBB2	557.783
IL1B	557.986
CDCA8	558.064
SLX4IP	558.624
SAMSN1	558.992
TMEM241	559.184
DOCK1	559.464
GPR45	559.744
PTBP1	559.996
GFRAL	560.023
SLC16A2	560.582
NEB	560.861
ATP6V0A2	560.999
PCDHA5	561.14
PPARGC1A	561.697
KIAA1109	561.976
LMNA	562
UNC79	562.254
C1orf158	562.533
TSHZ2	562.811
SH3BP5	562.999
TG	563.089
TCTEX1D2	563.367
FUT1	563.644
PCDHA9	563.922
RARA	563.996
NDST4	564.199
ST6GALNAC5	565.031
DES	565.308
TNP1	566.138
PCDHA3	566.414
KHDRBS3	566.69
NUPR2	566.966
SNX12	567.242
ULK4	567.518
FRMD5	567.794
MNAT1	568.07
FBXO28	568.345
NDUFAF6	568.895
ABHD18	568.957
TSPEAR	569.17
MSI2	569.944
DOCK3	570.544
CADPS	570.818
ACSS2	570.929
KCNC2	571.092
OSBPL6	571.366
A4GNT	571.64
MARVELD3	571.913
MBOAT2	572.187
RIMBP2	572.46
TMEM158	572.734
RPL6	572.894
TCAIM	573.007
LGSN	573.28
ATG4C	573.553
SHC3	573.826
LYPD6	574.371
TATDN2	574.853
FAIM	574.916
RALGAPA2	575.188
PLAA	575.46
GAD2	575.732
CBFB	575.83
EML5	576.003
MAP7	576.275
CPS1	576.547
DCUN1D3	576.805
KYNU	576.818
NIPSNAP3A	577.36
NIPSNAP3B	577.631
HERC4	577.779
MEF2A	578.173
RNF111	578.444
PLCE1	578.714
ND1	578.75
SERPINB11	578.984
BRI3	579.255
SLC8A3	579.525
BNIP3	579.721
PPFIBP1	580.604
DISC1	581.143
MIPOL1	581.412
HERC6	581.656
APBA1	581.681
NRADDP	581.95
C12orf45	582.219
PCDHA10	582.488
PHLDB3	582.622
CYBA	583.585
KLHL36	584.098
ZNF609	584.365
C12orf57	584.548
FBXW12	584.633
KIF13A	585.436
RPS4X	585.508
ZFAT	585.703
PCDHA6	586.237
HDX	586.504
ARPC5	586.771
TYSND1	587.037
SRSF9	587.304
ATF3	587.425
HSD17B12	587.57
MMP1	587.837
RNF150	588.369
IQCJ	588.635
PHF8	588.901
PANX3	589.166
PRDX6	589.432
PDE8B	589.697
PJA1	589.963
ADAMTS6	590.228
LGR5	590.493
STAG2	590.758
BRWD3	591.023
GDI2	591.239
POP5	591.288
YTHDF2	591.552
ZBBX	592.081
SRSF10	592.189
G0S2	592.609
EPB41L4B	602
TMEM268	668
CNBD1	669
CFAP57	673
MAP3K20	726
AFDN	850
CARD19	878
ANKRD31	896
HACD1	902
SLF1	1023
KIZ	1037
CEP126	1064
OR10J1	1067
WDR49	1075
