# Supplementary material for: Rank aggregation of independent genetic screen results highlights new strategies for adoptive cellular transfer therapy of cancer
Source: Front Immunol. 2023 Dec 8;14:1235131. doi: 10.3389/fimmu.2023.1235131 (PMC10748423; doi:10.3389/fimmu.2023.1235131)
Supplement: Supplementary Table 3 — GSEA results by T cell cluster. [file Table_3.xlsx]

## Sheet: Supplemental Table S3. GSEA res
cluster	pathway	pval	padj	log2err	ES	NES	size
allTcells	top100	0.0974359	0.194938	0.159647	0.717961	1.27995	46
allTcells	top50	0.129959	0.194938	0.141225	0.763247	1.26455	27
allTcells	top762	0.376915	0.376915	0.0597318	0.505901	1.03643	248
CD4.c01.Tn.LEF1	top100	0.17608	0.26412	0.132846	0.841903	1.2509	40
CD4.c01.Tn.LEF1	top50	0.109155	0.26412	0.17822	0.903222	1.28328	24
CD4.c01.Tn.LEF1	top762	0.661597	0.661597	0.0995791	-0.451274	-0.91184	233
CD4.c02.Tm.ANXA1	top100	0.509338	0.509338	0.0697793	0.646087	0.987216	40
CD4.c02.Tm.ANXA1	top50	0.232682	0.509338	0.117766	0.831884	1.21306	25
CD4.c02.Tm.ANXA1	top762	0.488889	0.509338	0.130106	-0.45617	-0.974997	242
CD4.c03.Tem.GZMK	top100	0.785388	0.785388	0.063079	0.59677	0.778846	40
CD4.c03.Tem.GZMK	top50	0.415138	0.785388	0.0972151	0.936767	1.19304	23
CD4.c03.Tem.GZMK	top762	0.751748	0.785388	0.0525899	-0.541479	-0.853571	244
CD4.c04.Temra.CX3CR1	top100	0.526646	0.730392	0.0642141	0.925528	1.07949	39
CD4.c04.Temra.CX3CR1	top50	0.504886	0.730392	0.0681513	0.955272	1.13691	24
CD4.c04.Temra.CX3CR1	top762	0.730392	0.730392	0.0376143	0.641954	0.867183	237
CD4.c05.Th17.RORC	top100	0.646245	0.646245	0.0655321	0.647211	0.898807	44
CD4.c05.Th17.RORC	top50	0.382692	0.574038	0.0916795	0.86588	1.12594	26
CD4.c05.Th17.RORC	top762	0.325532	0.574038	0.107554	-0.584603	-1.05059	260
CD4.c06.Tfh.CXCR5	top100	0.526596	0.526596	0.0702813	0.692681	0.988144	46
CD4.c06.Tfh.CXCR5	top50	0.382301	0.526596	0.0870516	0.871109	1.12733	27
CD4.c06.Tfh.CXCR5	top762	0.377729	0.526596	0.0999277	-0.56404	-1.02683	263
CD4.c08.Treg.FOXP3	top100	0.177474	0.532423	0.134273	0.849757	1.22779	48
CD4.c08.Treg.FOXP3	top50	0.451969	0.568123	0.0720033	0.81766	1.07787	27
CD4.c08.Treg.FOXP3	top762	0.568123	0.568123	0.0857844	-0.483964	-0.947926	254
CD4.c09.ISG.IFIT1	top100	0.90566	0.90566	0.0523759	0.504504	0.645414	43
CD4.c09.ISG.IFIT1	top50	0.634043	0.90566	0.0701132	0.771337	1.05892	27
CD4.c09.ISG.IFIT1	top762	0.685422	0.90566	0.0755015	-0.567281	-0.876045	249
CD4.c10.Mix.NME1	top100	0.396825	0.622832	0.0741759	0.857683	1.12901	50
CD4.c10.Mix.NME1	top50	0.622832	0.622832	0.0524828	0.862059	1.05048	29
CD4.c10.Mix.NME1	top762	0.542222	0.622832	0.122679	-0.501717	-0.962017	288
CD4.c11.Mix.NME2	top100	0.438111	0.688742	0.0753094	0.84011	1.07481	49
CD4.c11.Mix.NME2	top50	0.618887	0.688742	0.0599893	0.834783	1.01425	28
CD4.c11.Mix.NME2	top762	0.688742	0.688742	0.0891647	-0.503698	-0.885817	275
CD8.c01.Tn.MAL	top100	0.261294	0.391941	0.0875697	0.843469	1.1569	39
CD8.c01.Tn.MAL	top50	0.156707	0.391941	0.125033	0.908763	1.19419	23
CD8.c01.Tn.MAL	top762	0.647773	0.647773	0.0342688	0.658791	0.959928	231
CD8.c02.Tm.IL7R	top100	0.813842	0.887805	0.0635008	0.588749	0.773558	40
CD8.c02.Tm.IL7R	top50	0.259169	0.777506	0.132846	0.978859	1.32848	23
CD8.c02.Tm.IL7R	top762	0.887805	0.887805	0.0416557	-0.509472	-0.775652	245
CD8.c03.Tm.RPS12	top100	0.227882	0.588158	0.15017	0.888096	1.22005	34
CD8.c03.Tm.RPS12	top50	0.392105	0.588158	0.10925	0.902512	1.16316	19
CD8.c03.Tm.RPS12	top762	0.75663	0.75663	0.04707	-0.536875	-0.844891	200
CD8.c04.Tm.CD52	top100	0.291525	0.551613	0.149208	0.881984	1.19658	40
CD8.c04.Tm.CD52	top50	0.367742	0.551613	0.127505	0.947556	1.26205	23
CD8.c04.Tm.CD52	top762	0.599746	0.599746	0.0483118	-0.638421	-0.926475	230
CD8.c05.Tem.GZMK	top100	0.145907	0.218861	0.153159	0.870044	1.25914	43
CD8.c05.Tem.GZMK	top50	0.132411	0.218861	0.170932	0.928407	1.25901	24
CD8.c05.Tem.GZMK	top762	0.655693	0.655693	0.0477342	0.548788	0.90991	237
CD8.c06.Temra.CX3CR1	top100	0.139633	0.242718	0.138022	0.924856	1.20908	33
CD8.c06.Temra.CX3CR1	top50	0.161812	0.242718	0.137251	0.945014	1.18722	20
CD8.c06.Temra.CX3CR1	top762	0.447368	0.447368	0.0550211	0.713352	1.03927	219
CD8.c07.Tk.TYROBP	top100	0.62381	0.935714	0.0766747	0.699931	1.01392	44
CD8.c07.Tk.TYROBP	top50	0.0990991	0.297297	0.213928	0.996517	1.66025	25
CD8.c07.Tk.TYROBP	top762	0.986711	0.986711	0.0377705	-0.496779	-0.660518	256
CD8.c08.Trm.ZNF683	top100	0.634328	0.745946	0.0780892	0.619803	0.935971	45
CD8.c08.Trm.ZNF683	top50	0.436195	0.745946	0.0949752	0.672675	1.26691	27
CD8.c08.Trm.ZNF683	top762	0.745946	0.745946	0.0411544	-0.667426	-0.865661	254
CD8.c10.ISG.IFIT1	top100	0.968599	0.968599	0.0227269	-0.0919233	-0.104465	47
CD8.c10.ISG.IFIT1	top50	0.853485	0.968599	0.037303	-0.153253	-0.203974	26
CD8.c10.ISG.IFIT1	top762	0.233766	0.701299	0.0826646	-0.980483	-1.00196	294
CD8.c11.MAIT.SLC4A10	top100	0.33871	0.447205	0.0886261	0.827022	1.13374	43
CD8.c11.MAIT.SLC4A10	top50	0.37133	0.447205	0.0873098	0.884995	1.13514	24
CD8.c11.MAIT.SLC4A10	top762	0.447205	0.447205	0.164406	-0.510016	-0.978852	250
CD8.c12.Tm.NME1	top100	0.742351	0.742351	0.049391	0.833855	0.972134	50
CD8.c12.Tm.NME1	top50	0.476522	0.714783	0.0743625	0.98067	1.2512	29
CD8.c12.Tm.NME1	top762	0.400673	0.714783	0.124434	-0.691169	-1.04076	287
